# Supplementary material for: Over-activation of primate subgenual cingulate cortex enhances the cardiovascular, behavioral and neural responses to threat
Source: Nat Commun. 2020 Oct 26;11:5386. doi: 10.1038/s41467-020-19167-0 (PMC7588412; doi:10.1038/s41467-020-19167-0)
Supplement: Supplementary file 4 — Source Data [file 41467_2020_19167_MOESM4_ESM.xlsx]

## Sheet: Fig2
	Fig 2A	MAP			Fig 2B	HR			Fig 2C	Whole session HR
		Control	Over-_x000D_activation			Control	Over-_x000D_activation
	Jedi	87.3729	92.9054		Jedi	233.878	313.591			Control	Control	Control	Control	Control	Control	Control	Over-activation	Over-activation	Over-activation	Over-activation	Over-activation	Over-activation	Over-activation
	ObiWan	124.808	86.6357		ObiWan	251.877	297.146			Jedi	ObiWan	Referee	Organa	Corsica	Zealand	Stretch	Jedi	ObiWan	Referee	Organa	Corsica	Zealand	Stretch
	Referee	91.39	112.674		Referee	216.266	248.895		60	205.825	292.133	218.982	275.446	275.325	276.891	275.446	333.744	316.977	260.834	299.263	300.097	348.364	299.263
	Stretch	100.231	115.312		Stretch	269.224	353.709		61	230.897	259.577	223.278	279.52	261.418	276.998	279.52	336.869	324.242	250.166	303.185	303.551	356.272	303.185
	Organa	112.068	113.901		Organa	274.749	307.606		62	238.005	273.152	223.174	277.916	249.092	285.468	277.916	333.909	338.159	251.719	298.272	313.438	357.011	298.272
	Corsica	107.304	113.651		Corsica	263.785	294.433		63	209.65	313.145	195.203	278.72	244.26	300.6	278.72	333.079	313.421	262.825	310.476	321.154	355.078	310.476
	Zealand	70.7496	85.6556		Zealand	275.901	328.968		64	203.279	295.993	210.123	285.61	238.64	286.404	285.61	330.199	287.304	266.054	318.034	299.832	352.553	318.034
									65	207.871	265.615	211.253	298.695	250.358	270.589	298.695	320.402	296.382	284.392	311.842	267.864	341.301	311.842
									66	220.518	249.451	259.312	308.483	248.763	281.706	308.483	310.908	311.246	288.26	311.38	273.316	333.617	311.38
	Fig 2D	RMSSD			Fig 2E	CSI:CVI ratio			67	213.827	276.904	281.416	310.318	244.922	282.464	310.318	299.302	308.253	280.715	292.135	290.019	329.435	292.135
		Control	Over-_x000D_activation			Control	Over-_x000D_activation		68	240.906	282.659	264.855	297.585	251.83	283.429	297.585	299.516	309.783	258.824	296.661	277.458	343.434	296.661
	Jedi	8.4944	5.0296		Jedi	0.968582	1.39458		69	270.535	279.956	185.835	284.283	261.719	274.199	284.283	298.481	330.991	257.803	308.919	275.585	351.523	308.919
	ObiWan	10.818	4.8749		ObiWan	0.781487	1.41919		70		289.972	217.903	289.91	270.336	271.715	289.91	294.789	331.29	275.288	307.556	268.839	353.66	307.556
	Referee	10.99	8.1155		Referee	0.901336	0.95348		71		274.633	215.65	285.438	264.183	271.835	285.438	302.226	324.7	265.273	323.736	266.021	354.88	323.736
	Stretch	5.8229	3.0724		Stretch	0.961699	1.54582		72	214.101	268.985	225	264.561	245.122	285.75	264.561	310.029	332.7	366.654	318.975	290.234	361.767	318.975
	Organa	10.0622	6.3766		Organa	1.40964	1.57143		73	214.836	268.062	238.062	256.44	251.911	282.71	256.44	312.88	338.897	270.716	314.571	312.197	355.598	314.571
	Corsica	10	8		Corsica	1.46208	2.2983		74	206.119	300.114	237.464	265.389	258.726	271.585	265.389	311.957	343.73	277.688	308.976	310.889	366.019	308.976
	Zealand	7.7	6.2		Zealand	0.943815	1.4995		75	217.089	325.405	206.161	258.253	255.791	283.173	258.253	312.802	345.862	243.787	308.724	310.585	355.016	308.724
									76	220.342	313.325	194.312	263.819	237.542	280.038	263.819	320.801	337.39	246.956	307.977	320.119	352.734	307.977
									77	214.6	296.705	208.396	273.509	245.662	277.769	273.509	323.95	335.565	243.412	312.756	322.96	364.339	312.756
	Fig 2F	CVI			Fig 2G	CSI			78	207.093	295.143	217.321	272.471	264.336	288.884	272.471	320.795	344.524	245.359	320.021	327.628	358.427	320.021
		Control	Over-_x000D_activation			Control	Over-_x000D_activation		79	213.264	289.592	262.781	256.213	253.845	279.257	256.213	323.444	349.498	244.63	328.03	331.584	344.406	328.03
	Jedi	3.26104	2.91546		Jedi	3.15859	4.06583		80	211.829	290.696	279.78	265.076	233.831	275.24	265.076	317.393	337.493	246.933	329.139	327.932	351.798	329.139
	ObiWan	3.39537	2.89247		ObiWan	2.65344	4.10498		81	204.461	258.43	280.331	281.468	240.776	281.047	281.468	334.337	323.983	245.219	311.381	307.812	359.182	311.381
	Referee	3.482	3.20736		Referee	3.13845	3.05815		82	214.407	258.691	196.376	294.471	253.945	284.822	294.471	328.481	321.13	245.668	307.025	263.782	359.322	307.025
	Stretch	2.87525	2.45343		Stretch	2.76512	3.78974		83	226.894	244.462	199.426	268.147	250.15	274.396	268.147	329.958	329.421	244.23	315.72	278.99	344.853	315.72
	Organa	3.61597	3.21603		Organa	5.09722	5.05379		84	210.019	270.562	210.284	251.826	244.159	278.922	251.826	329.272	324.775	238.083	315.307	301.196	343.533	315.307
	Corsica	3.63172	3.62069		Corsica	5.30986	8.32143		85	208.267	252.637	221.92	264.372	243.602	279.108	264.372	329.082	337.535	224.455	308.865	275.855	346.836	308.865
	Zealand	3.15933	3.16772		Zealand	2.98182	4.75		86	212.336	239.094	204.912	271.099	237.111	274.709	271.099	319.073	347.809	239.331	301.529	258.491	353.125	301.529
									87	232.245	257.032	206.035	271.102	240.604	291.115	271.102	310.136	333.158	236.635	307.793	283.207	354.675	307.793
									88	263.486	234.443	211.22	261.524	241.156	299.062	261.524	299.845	331.98	231.338	293.976	296.483	345.491	293.976
	Fig 2H	Cortisol							89	256.248	229.841	214.132	267.947	240.645	275.312	267.947	299.353	334.601	230.527	288.21	314.489	341.506	288.21
		Control	Over-_x000D_activation						90	239.382	246.725	213.039	274.979	231.759	268.843	274.979	300.646	339.001	240.459	302.044	281.105	343.541	302.044
	Jedi	1.16807	0.857143						91	269.839	261.868	199.459	265.483	234.891	270.485	265.483	310.557	347.166	225.099	314.883	273.384	355.399	314.883
	ObiWan	0.63243	1.11076						92	289.078	269.811	194.248	253.469	242.451	286.423	253.469	308.898	347.885	241.219	317.161	293.002	360.363	317.161
	Referee	1.01075	0.884377						93	300.114	244.901	204.702	271.555	241.265	300.284	271.555	308.661	347.81	246.651	316.353	294.713	348.042	316.353
									94	284.044	222.956	205.293	278.351	230.739	278.969	278.351	312.985	350.802	240.217	313.059	288.801	357.339	313.059
									95		245.636	209.844	273.391	238.58	248.585	273.391	304.994	354.305	255.846	316.45	272.939	341.337	316.45
									96	252.821	255.554	225.141	269.142	251.878	266.158	269.142	287.64	356.415	258.494	321.448	273.444	355.381	321.448
									97	274.526	238.095	211.069	266.546	250.57	284.165	266.546	288.05	358.013	231.341	321.278	268.548	357.515	321.278
									98	275.844	241.145	211.064	262.063	241.7	278.104	262.063	304.095	347.703	243.375	319.119	284.833	353.476	319.119
									99	280.055	264.543	191.09	273.261	249.963	277.401	273.261	307.269	345.118	246.646	304.952	285.928	337.71	304.952
									100	289.359	253.566	206.451	281.197	244.118	272.863	281.197	301.106	350.329	243.915	295.938	262.35	321.733	295.938
									101	295.274	256.919	232.438	275.245	252.946	282.249	275.245	310.11	344.015	222.673	310.196	282.15	314.082	310.196
									102	277.023	246.552	255.88	270.449	245.9	275.175	270.449	310.092	331.228	236.735	312.182	303.915	332.994	312.182
									103	271.628	261.92	241.791	277.616	237.327	279.256	277.616	309.752	327.911	227.986	308.819	305.993	333.233	308.819
									104	273.344	270.595	244.016	274.174	247.128	286.047	274.174	313.336	338.37	249.256	317.492	299.163	330.075	317.492
									105	263.07	251.614	242.782	272.666	248.736	286.519	272.666	318.262	341.022	254.425	325.675	313.007	349.986	325.675
									106	269.553	265.265	237.913	272.791	234.972	260.39	272.791	321.748	339.039	265.979	331.583	314.186	340.417	331.583
									107	270.689	271.072	230.143	261.979	239.854	263.209	261.979	322.345	332.67	269.413	328.119	300.651	339.182	328.119
									108	264.466	260.155	253.784	263.433	235.077	283.39	263.433	327.265	339.413	264.128	322.452	301.415	332.884	322.452
									109	256.555	256.552	277.134	279.036	233.397	277.956	279.036	314.437	343.256	256.034	307.593	312.951	351.743	307.593
									110	255.65	269.494	281.542	279.908	244.449	268.903	279.908	303.904	355.451	239.166	311.179	321.607	341.752	311.179
									111	236.863	273.282	278.459	271.769	251.399	269.432	271.769	295.992	359.175	242.174	319.624	318.169	339.151	319.624
									112	247.866	267.86	278.073	277.052	231.109	270.494	277.052	308.501	363.35	254.682	320.715	315.444	336.562	320.715
									113	253.625	256.513	212.733	278.486	234.928	271.139	278.486	311.692	364.279	258.674	309.602	319.28	340.253	309.602
									114	258.793	290.832	237.441	273.049	240.757	264.301	273.049	295.323	360.8	244.335	314.699	319.681	357.59	314.699
									115	248.847	292.709	227.941	279.342	234.369	267.318	279.342	276.635	360.248	242.197	323.567	305.849	359.134	323.567
									116	239.26	274.449	222.391	274.005	228.392	275.746	274.005	270.247	362.687	243.411	329.232	297.917	363.218	329.232
									117	244.726	262.737	221.005	279.978	254.355	270.567	279.978	284.132	363.632	236.35	338.174	299.381		338.174
									118	229.085	268.519	220.762	293.281	261.247	264.756	293.281	302.291	362.12	255.57	342.589	295.3		342.589
									119	223.005	281.048	217.743	296.838	245.243	265.522	296.838	309.367	360.797	262.717	338.998	296.76	355.813	338.998
									120	224.599	272.893	225.653	297.469	240.77	270.585	297.469	304.508	364.41	257.138	340.798	287.385	350.025	340.798
									121	227.776	260.49	207.487	294.509	249.498	269.094	294.509		366.165	261.814	340.285	301.523	347.089	340.285
									122	230.7	256.788	211.68	296.339	245.794	263.776	296.339	317.087	361.939	270.476	341.114	310.407		341.114
									123	236.194	269.513	207.763	306.098	239.944	262.929	306.098	317.714	360.523	262.8	334.716	316.792		334.716
									124	227.184	281.962	229.602	310.845	219.901	269.902	310.845		354.924	257.322	322.636	320.424	344.929	322.636
									125	225.515	291.115	260.61	301.342	218.839	275.676	301.342	336.342	338.607	239.806	311.605	320.551	394.511	311.605
									126	227.626	271.286	273.947	324.072	230.673	266.554	324.072	333.12	336.33	234.818	326.072	322.812	330.928	326.072
									127	227.296	274.23	278.246	319.195	232.343	270.897	319.195	337.533	334.367	238.279	324.958	334.673	306.901	324.958
									128	258.72	264.084	252.653	312.224	229.15	271.902	312.224	339.748	335.047	237.234	302.354	341.495	338.526	302.354
									129	280.734	271.204	207.304	302.605	228.397	264.869	302.605	343.62	336.014	216.792	298.643	341.553	359.959	298.643
									130	233.375	275.581	221.287	297.418	233.37	276.907	297.418	344.43	304.757	233.293	293.764	327.328	341.637	293.764
									131	234.673	269.765	217.432	293.416	236.988	265.459	293.416	300.551	277.915	223.844	307.871	318.863	362.642	307.871
									132	255.406	267.255	216.5	286.735	233.978	266.877	286.735	260.538	297.067	220.796	314.43	301.166	345.845	314.43
									133	247.887	266.15	210.999	288.268	234.096	263.45	288.268	267.234	299.251	234.087	315.189	293.053	339.916	315.189
									134	219.021	262.663	220.09	300.563	254.085	252.101	300.563	286.585	294.219	247.539	320.73	281.904	347.007	320.73
									135	218.505	277.309	216.022	295.1	251.66	271.493	295.1	305.79	296.953	247.852	324.986	279.951	353.296	324.986
									136	229.115	272.462	199.303	284.057	248.996	268.018	284.057	306.607	312.963	237.543	333.555	278.574	354.342	333.555
									137	231.882	244.645	199.831	271.78	234.653	260.319	271.78	305.875	322.412	248.536	341.353	276.459		341.353
									138	215.904	272.713	199.965	277.745	246.155	267.66	277.745	307.829	323.881	252.173	341.473	290.099	342.649	341.473
									139	222.864	244.92	206.194	276.299	261.195	264.016	276.299		330.897	248.935	330.33	292.125	338.375	330.33
									140	220.588	259.737	201.72	277.557	275.154	267.774	277.557		334.432	252.231	326.701	300.947	324.32	326.701
									141	224.887	250.627	216.125	273.839	266.738	272.692	273.839	318.304	338.971	253.491	328.063	298.405	333.019	328.063
									142	229.6	239.2	236.293	275.538	288.916	271.37	275.538	302.385	339.88	251.748	330.511	298.818		330.511
									143	219.524	242.865	209.67	278.776	298.852	265.286	278.776	297.952	330.064	267.55	333.015	299.249		333.015
									144	226.428	251.251	210.39	274.761	303.118	272.652	274.761	304.141	322.875	271.014	338.517	301.516	328.248	338.517
									145	231.926	247.428	199.284	275.315	301.99	265.497	275.315	299.368	319.846	215.508	338.355	299.51	330.283	338.355
									146	227.918	262.852	214.781	277.763	283.581	252.048	277.763	297.346	318.101	223.304	327.498	303.649		327.498
									147	210.051	232.176	212.252	274.377	268.207	261.076	274.377	297.187	319.45	247.471	332.513	311.472	332.866	332.513
									148	218.473	242.697	196.813	282.566	280.124	276.452	282.566	289.296	319.612	254.203	335.919	293.473	353.158	335.919
									149	218.071	251.095	207.166	282.485	284.264	277.682	282.485	296.406	325.978	232.555	337.911	287.404	352.8	337.911
									150	218.282	247.22	207.775	282.177	272.929	275.919	282.177	304.295	336.87	257.959	329.763	310.24	335.781	329.763
									151	219.078	284.519	209.772	282.69	293.736	268.477	282.69	294.693	337.586	254.855	320.025	318.986	361.176	320.025
									152	231.019	264.412	213.643	271.334	314.16	276.567	271.334	282.896	323.862	252.621	327.963	316.051	360.828	327.963
									153	230.891	257.626	217.536	272.291	335.123	291.973	272.291	292.731	324.395	238.094	334.684	315.424	368.343	334.684
									154	222.01	289.985	208.235	279.756	333.539	284.201	279.756	300.31	331.148	231.627	332.462	297.127	344.921	332.462
									155	251.123	303.117	225.297	279.825	337.508	277.034	279.825	294.865	333.827	246.947	311.341	286.689	349.584	311.341
									156	231.45	306.448	253.325	262.444	339.034	296.91	262.444	295.878	340.168	253.462	308.673	290.307		308.673
									157	212.572	282.47	252.783	268.222	323.059	283.943	268.222	303.538	325.236	245.858	315.171	292.784	357.603	315.171
									158	228.541	268.178	202.758	266.067	304.974	279.433	266.067	314.098	331.188	254.22	313.18	283.379	361.138	313.18
									159	245.221	297.491	214.716	273.005	300.221	272.062	273.005	321.086	315.302	262.373	317.129	297.85	351.803	317.129
									160	234.975	290.156	228.8	274.224	279.163	268.35	274.224	322.194	298.504	258.409	320.112	279.232	344.077	320.112
									161	216.788	291.524	222.66	266.149	279.972	275.823	266.149	330.06	298.013	255.498	326.465	269.281	350.898	326.465
									162	218.851	269.425	220.178	257.304	289.651	274.598	257.304	334.519	295.668	258.32	337.109	282.08	345.026	337.109
									163	227.85	278.728	221.789	267.082	264.813	274.536	267.082	333.404	289.108	256.737	332.699	281.016	349.951	332.699
									164	232.347	279.262	209.517	276.327	274.262	280.271	276.327	323.095	289.111	259.48	317.989	275.146	347.925	317.989
									165	213.975	258.255	209.077	280.152	274.115	286.339	280.152	317.031	293.946	266.373	324.971	269.034	347.409	324.971
									166	213.867	252.947	213.097	276.43	268.12	283.97	276.43	324.941	316.339	263.319	332.257	279.329	337.606	332.257
									167	205.907	274.41	219.259	272.458	254.964	254.59	272.458	328.502	314.716	262.942	332.178	287.474	335.962	332.178
									168	211.605	284.844	253.087	272.602	258.869	262.496	272.602	327.954	316.525	258.033	338.026	280.019	335.245	338.026
									169	217.963	266.111	271.381	276.208	256.094	274.224	276.208	333.746	312.61	242.952	347.732	288.683	331.382	347.732
									170	215.387	247.486	279.612	272.409	254.749	281.271	272.409	334.436	289.438	251.363	352.685	289.09	350.809	352.685
									171	213.661	280.194	276.298	257.67	243.706	273.034	257.67	335.877	284.19	250.519	353.709	291.16	340.798	353.709
									172	205.481	262.892	208.418	272.084	230.946	281.106	272.084	340.355	286.801	250.668	352.022	283.789		352.022
									173	206.064	244.662	210.575	276.663	236.888	272.545	276.663	343.448	292.759	255.787	350.294	271.781	326.758	350.294
									174	197.44	270.27	211.228	290.376	246.759	266.145	290.376	346.739	280.065	250.929	345.832	289.138	324.878	345.832
									175	206.935	276.789	225.043	295.675	245.636	272.581	295.675	346.943	274.519	256.028	334.48	295.534	328.332	334.48
									176	210.284	244.738	231.873	281.298	252.636	269.047	281.298	343.134	280.845	258.307	325.904	297.801	326.495	325.904
									177	212.412	267.538	228.43	279.813	252.941	269.782	279.813	330.455	284.102	257.197	318.027	301.57	343.622	318.027
									178	206.25	282.173	247.903	273.462	266.331	275.664	273.462	326.69	285.898	262.104	332	300.779	335.509	332
									179	206.165	248.565	229.495	267.745	273.549	268.362	267.745	331.997	283.384	260.718	332.175	290.894	323.237	332.175
									180	222.194	272.829	205.679	265.75	275.365	276.959	265.75	332.377	282.015	266.619	332.229	304.844		332.229
									181	218.399	278.777	207.787	278.322	283.228	280.346	278.322	318.061	296.775	263.579	331.995	316.301	324.121	331.995
									182	203.924	286.71	216.33	274.934	290.762	255.747	274.934	313.169	307.974	265.661	342.417	311.34	345.631	342.417
									183	212.419	276.069	230.744	275.588	289.413	251.011	275.588	319.147	314.226	276.589	334.597	313.442	323.312	334.597
									184	225.884	292.206	214.301	273.085	279.147	272.391	273.085	323.455	314.915	266.24	339.384	307.606	334.563	339.384
									185	237.047	273.405	206.566	272.339	283.421	277.407	272.339	316.44	318.86	263.208	316.918	306.14	336.227	316.918
									186	263.863	286.773	214.498	271.866	275.368	270.694	271.866	313.918	326.522	266.894	326.402	315.191		326.402
									187	215.439	304.532	240.782	272.643	266.487	270.26	272.643	321.516	329.077	271.915	327.267	318.031	331.604	327.267
									188	211.441	302.42	214.861	274.273	270.601	265.837	274.273	314.033	329.154	260.813	315.149	305.642	322.767	315.149
									189	221.993	294.042	242.891	272.331	263.54	270.55	272.331	314.847	339.066	252.375	306.852	306.604	320.125	306.852
									190	229.165	295.691	240.533	265.382	254.037	274.498	265.382	323.245	319.3	241.784	326.792	307.928	338.746	326.792
									191	212.238	296.756	234.868	272.31	244.783	269.342	272.31	314.734	298.959	245.166	337.124	294.572		337.124
									192	214.117	290.639	219.933	264.832	251.912	273.66	264.832	312.495	270.735	264.698	338.818	297.184	327.964	338.818
									193	217.679	275.853	234.876	275.795	260.243	274.543	275.795	323.076	278.999	247.114	337.557	297.107	338.343	337.557
									194	215.747	271.668	249.291	291.339	246.742	273.269	291.339	325.263	280.675	210.635	346.101	292.843		346.101
									195	211.945	264.508	214.131	294.86	240.553	270.923	294.86		299.934	236.881	346.022	301.161	343.89	346.022
									196	214.903	303.278	230.379	280.57	242.19	277.56	280.57	324.841	296.635	241.852	353.885	308.689	347.785	353.885
									197	217.311	295.092	254.365	287.962	261.126	282.72	287.962	330.801	295.561	224.914	359.288	303.761	336.216	359.288
									198	216.713	260.592	269.504	290.603	260.42	280.121	290.603	328.643	283.815	231.206	366.374	302.398	342.877	366.374
									199	217.695	263.762	264.272	289.305	239.809	276.851	289.305	330.971	282.907	247.11	368.382	321.732	370.739	368.382
									200	219.32	272.762	240.41	285.545	252.298	272.619	285.545	337.497	275.633	259.377	371.707	330.871	357.358	371.707
									201	212.819	266.107	242.879	288.043	254.04	274.177	288.043	343.336	271.619	252.382	370.702	334.954	349.56	370.702
									202	207.71	266.743	242.643	290.084	257.407	281.597	290.084	344.462	272.38	264.027	359.471	345.582	349.236	359.471
									203	223.213	261.941	256.312	283.469	251.293	281.9	283.469	343.847	294.523	276.209	362.653	348.945	359.37	362.653
									204	221.16	280.974	273.213	284.04	262.534	269.792	284.04	346.794	310.852	277.651	365.035	320.436	356.678	365.035
									205	218.545	273.756	278.383	270.75	246.147	274.642	270.75	336.19	288.329	267.281	368.066	328.849	340.327	368.066
									206	233.867	273.954	273.171	284.853	250.002	269.273	284.853	320.117	271.962	244.63	360.132	346.18	344.05	360.132
									207	262.275	257.368	214.228	285.262	264.476	284.161	285.262	304.15	272.57	268.565	357.176	352.6	354.929	357.176
									208	269.888	293.598	219.987	279.474	245.639	281.195	279.474	277.605	280.789	268.759	350.133	358.658	346.109	350.133
									209	253.677	275.989	222.016	278.476	261.789	268.429	278.476	292.675	281.547	256.216	345.887	360.096	339.698	345.887
									210	254.169	253.204	226.04	280.334	267.241	273.894	280.334	316.751	285.841	261.418	337.755	365.956	335.936	337.755
									211	277.422	277.065	258.993	286.715	262.921	273.759	286.715	326.625	291.76	264.495	343.006	371.295	342.161	343.006
									212	252.945	282.972	265.214	268.382	263.312	272.449	268.382	313.237	299.451	265.515	335.425	371.527	331.914	335.425
									213	258.409	268.086	243.914	264.001	274.867	280.706	264.001	314.859	289.306	261.462	323.579	370.067	332.919	323.579
									214	271.576	284.017	259.659	275.262	276.401	270.038	275.262	319.231	304.918	262.842	334.322	363.837	335.875	334.322
									215	214.909	295.23	258.484	278.089	278.214	257.174	278.089	326.315	304.286	273.033	332.447	346.81	332.661	332.447
									216	225.996	260.687	257.397	266.973	294.803	275.669	266.973	319.303	302.79	263.557	335.436	323.017	362.052	335.436
									217	233.421	253.213	257.36	266.344	300.431	282.16	266.344	322.293	301.846	268.991	336.864	330.257	324.221	336.864
									218	244.066	282.72	234.535	263.152	301.147	269.133	263.152	322.514	300.203	269.634	333.392	345.527	333.637	333.392
									219	229.243	291.996	222.339	269.414	306.582	266.064	269.414	315.367	288.532	272.702	330.084	345.882	327.358	330.084
									220	223.76	296.993	234.233	272.791	309.268	269.699	272.791	319.022	268.841	407.974	328.741	355.484	334.449	328.741
									221	226.715	313.191	212.837	273.822	318.156	264.895	273.822	311.838	279.824	280.857	332.975	365.984	330.186	332.975
									222	235.048	309.161	209.208	275.375	304.728	271.98	275.375	315.598	285.288	282.171	348.892	373.434	329.705	348.892
									223	231.676	255.805	211.979	265.727	303.561	286.911	265.727	323.049	289.937	271.356	339.747	372.005	327.789	339.747
									224	215.32	240.815	213.893	276.972	288.019	283.856	276.972	328.534	280.719	272.909	338.05	377.666	329.665	338.05
									225	216.544	277.312	210.834	265.353	276.945	268.976	265.353	317.487	273.599	272.052	338.009	385.738	357.074	338.009
									226	224.237	269.393	204.464	278.602	282.173	260.807	278.602	320.561	287.383	269.875	343.991	390.755	332.597	343.991
									227	230.195	242.982	214.849	278.344	255.372	262.261	278.344	329.945	290.527	266.562	348.336	394.256	319.953	348.336
									228	233.419	275.738	196.667	286.091	254.093	270.289	286.091	331.905	317.437	271.413	345.939	400.148	315.16	345.939
									229	254.085	258.984	196.857	280.378	248.131	266.436	280.378	326.038	309.593	264.496	319.525	403.21		319.525
									230	275.795	248.723	201.704	276.085	234.253	269.498	276.085	328.749	287.32	258.907	326.389	406.558	333.2	326.389
									231	267.051	241.94	211.896	285.132	237.91	273.623	285.132	327.816	291.999	258.831	329.241	405.049	338.84	329.241
									232	266.613	242.569	197.667	286.693	241.51	261.323	286.693	326.135	281.715	273.645	329.757	404.773	328.735	329.757
									233	263.652	234.224	188.899	295.338	255.923	266.577	295.338	333.897	277.03	273.587	344.06	402.783	336.176	344.06
									234	228.536	252.269	206.101	282.13	248.946	278.883	282.13		283.387	267.353	344.108	403.564	327.153	344.108
									235	231.553	255.982	193.809	275.345	244.467	272.489	275.345		276.723	258.442	340.888	408.517	330.564	340.888
									236	229.503	237.377	199.887	269.947	257.424	270.27	269.947	343.488	285.384	271.858	342.786	405.19	332.031	342.786
									237	228.189	235.055	211.173	281.995	270.679	279.128	281.995	346.61	285.021	273.603	339.831	398.411		339.831
									238	237.108	252.812	204.71	283.776	281.954	263.53	283.776	345.239	294.651	273.414	313.334	396.991		313.334
									239	256.822	235.585	200.237	280.624	290.452	273.981	280.624	344.951	303.655	270.806	310.788	399.13	327.422	310.788
									240	228.693	248.707	210.048	268.23	305.55	279.384	268.23	331.646	298.646	270.684	314.065	393.262	335.97	314.065
									241	219.94	249.073	202.901	267.366	311.455	260.11	267.366	323.671	301.583	273.159	326.592	375.796		326.592
									242	218.742	249.773	201.936	276.098	317.451	267.111	276.098	318.747	298.946	275.9	333.752	375.444	353.163	333.752
									243	269.106	234.015	212.382	257.325	315.575	273.877	257.325	318.149	292.087	268.531	319.461	385.626		319.461
									244	281.393	251.494	234.292	256.475	292.538	277.871	256.475	310.731	298.767	256.83	304.414	391.878	359.093	304.414
									245	208.014	243.972	257.888	274.046	301.122	266.848	274.046	313.513	295.752	266.189	315.108	394.053	362.934	315.108
									246	213.873	230.189	250.718	269.418	311.36	273.462	269.418	317.377	316.545	274.49	323.214	396.306	346.593	323.214
									247	224.419	250.952	245.281	263.895	322.029	279.535	263.895		314.222	272.804	332.85	384.462	335.293	332.85
									248	229.458	253.968	238.338	268.879	323.462	265.89	268.879	322.164	319.596	262.321	330.782	375.697	334.197	330.782
									249	237.59	260.223	225.338	273.736	322.581	246.543	273.736	321.813	325.867	254.436	325.509	369.332	343.456	325.509
									250	234.974	273.507	228.352	253.202	319.841	271.769	253.202	327.824	312.611	246.899	321.543	370.733	326.338	321.543
									251	236.768	263.978	221.78	254.697	335.944	266.244	254.697	335.592	329.108	255.909	315.937	364.279	332.386	315.937
									252	260.46	272.888	207.751	255.171	337.91	262.248	255.171	338.475	313.901	257.035	296.081	312.11	332.378	296.081
									253	280.87	267.769	217.512	276.323	325.49	271.353	276.323	339.348	288.474	258.228	279.611	315.413	332.73	279.611
									254	283.522	274.495	239.03	289.575	313.097	254.188	289.575	342.098	282.118	251.809	290.341	281.811	324.094	290.341
									255	254.527	260.723	215.915	274.168	296.082	269.047	274.168	336.085	285.317	257.95	299.613	298.34	304.802	299.613
									256	272.257	274.955	236.839	268.791	272.994	287.191	268.791	319.641	303.514	268.509	284.924	302.093		284.924
									257	278.988	268.517	204.811	288.878	267.793	275.77	288.878	313.148	321.603	273.205	301.465	298.242		301.465
									258	278.736	250.924	210.173	292.682	254.702	275.433	292.682	319.217	295.593	254.504	276.164	317.182	337.948	276.164
									259	238.488	260.81	206.758	270.621	256.623	289.661	270.621	324.896	294.635	271.491	266.64	337.301		266.64
									260	229.754	263.913	200.674	271.143	256.027	267.914	271.143	324.003	280.581	279.477	291.736	322.563	322.797	291.736
									261	248.163	245.731	197.024	266.603	249.244	276.542	266.603	307.552	277.661	277.352	279.935	285.431		279.935
									262	278.331	256.414	201.245	253.841	228.829	273.911	253.841	297.558	282.932	269.266	290.392	293.574	335.064	290.392
									263	285.353	248.94	204.802	261.386	229.839	278.134	261.386	284.916	285.318	263.759	305.694	302.794		305.694
									264	273.92	240.28	198.565	267.287	235.736	288.141	267.287	292.038	293.188	257.231	317.585	290.065		317.585
									265	292.059	236.72	201.26	259.435	242.643	285.827	259.435	305.028	311.474	258.76	320.893	305.512	345.386	320.893
									266	309.219	247.457	207.641	255.616	231.878	279.213	255.616	297.309	306.982	251.504	332	304.067	343.702	332
									267	299.924	246.081	204.952	263.135	248.003	292.162	263.135	298.806	279.434	241.431	332.335	293.429	335.284	332.335
									268	308.422	240.644	203.569	274.919	239.828	282.508	274.919	308.963	265.664	243.726	321.031	306.014	348.138	321.031
									269	311.906	250.013	211.306	259.995	225.387	269.474	259.995	315.655	259.908	236.54	313.076	291.021	335.424	313.076
									270	311.16	248.292	205.78	261.336	233.338	286.136	261.336	306.911	266.544	244.49	314.387	285.693	325.619	314.387
									271	319.266	240.18	195.685	261.322	226.797	277.284	261.322	310.071	273.123	233.368	322.801	286.421	337.59	322.801
									272	317.6	263.914	201.605	250.359	230.876	279.5	250.359	312.851	271.748	262.525	324.059	289.877	339.525	324.059
									273	296.997	292.767	200.904	261.168	238.796	278.511	261.168	312.329	272.849	272.375	329.706	283.471	341.647	329.706
									274	280.014	275.491	206.506	254.456	245.444	274.14	254.456	312.702	271.763	278.606	325.333	301.377	335.88	325.333
									275	275.184	248.66	218.944	249.353	262.968	274.019	249.353	319.478	271.853	283.521	325.245	294.317	332.353	325.245
									276	260.702	282.281	202.655	257.584	264.206	273.503	257.584	326.499	274.77	260.771	332.715	304.53	329.401	332.715
									277	275.322	274.913	207.628	269.663	263.585	273.319	269.663	330.299	291.808	258.703	321.116	314.748	326.035	321.116
									278	294.204	236.507	224.633	258.27	263.93	281.676	258.27	332.262	298.542	269.784	325.77	328.683	325.847	325.77
									279	304.406	253.12	210.615	267.626	271.197	283.051	267.626	331.607	301.192	414.452	332	338.421	336.441	332
									280	299.711	251.654	208.016	266.825	281.297	268.4	266.825	336.483	300.12	277.448	337.927	351.151	337.607	337.927
									281	301.111	229.478	205.803	263.699	274.869	279.202	263.699	345.702	305.682	283.694	341.253	363.979	334.007	341.253
									282	297.52	256.475	203.852	264.187	271.552	281.32	264.187	352.803	296.76	289.124	338.948	363.86	342.67	338.948
									283	306.612	244.772	215.445	274.251	273.572	264.58	274.251	359.73	313.331	286.19	332.154	352.979	333.949	332.154
									284	281.708	232.781	200.354	283.63	275.925	269.558	283.63	358.507	311.519	265.08	341.125	346.957		341.125
									285	244.71	252.245	205.038	274.422	249.479	271.042	274.422	358.135	293.626	259.554	341.989	322.794		341.989
									286	271.457	230.54	205.611	269.972	258.942	272.4	269.972	349.19	272.504	256.2	340.61	302.561	325.858	340.61
									287	288.86	239.605	208.257	277.505	251.956	281.575	277.505	346.719	329.399	270.652	342.675	279.23		342.675
									288	247.567	249.129	213.748	273.935	248.824	282.86	273.935	342.022	333.176	251.8	340.718	297.229	338.192	340.718
									289	235.805	233.712	195.075	255.378	247.491	269.096	255.378	344.093	324.985	264.035	339.747	294.592	340.23	339.747
									290	250.858	243.588	201.274	273.199	229.98	269.062	273.199	340.266	303.74	278.117	344.21	277.125		344.21
									291	250.5	259.238	205.762	280.43	230.848	271.195	280.43	331.935	306.69	270.813	347.675	272.569	318.762	347.675
									292	244.172	258.684	212.948	280.451	250.998	275.86	280.451	327.757	316.336	257.998	352.259	283.629	318.488	352.259
									293	240.921	247.718	201.32	277.764	252.991	269.748	277.764	328.776	311.862	258.219	356.443	293.396	328.948	356.443
									294	252.768	242.072	204.249	280.287	247.91	255.284	280.287	314.549	293.854	255.101	358.184	296.771	346.741	358.184
									295	267.11	240.581	212.236	286.152	257.468	257.146	286.152	327.363	304.154	251.447	356.296	300.502	365.274	356.296
									296	273.357	257.214	207.697	273.049	259.774	271.276	273.049	322.009	321.472	264.953	343.169	299.873	349.696	343.169
									297	225.796	238.117	209.238	260.981	250.928	267.535	260.981	312.923	318.049	247.809	343.132	297.587		343.132
									298	238.576	237.395	208.958	287.885	251.704	273.453	287.885	300.666	309.239	220.362	339.26	318.219	339.309	339.26
									299	231.915	245.562	215.775	295.195	243.871	272.985	295.195	306.454	295.406	236.692	339.772	335.111		339.772
									300	228.293	231.686	217.819	286.16	243.169	258.071	286.16	316.285	289.981	242.081	343.923	349.113		343.923
									301	227.467	238.291	198.234	295.512	237.575	270.372	295.512	299.873	296.786	249.939	353.093	347.688	352.832	353.093
									302	226.752	236.455	199.699	303.736	228.35	256.042	303.736	305.672	310.622	249.4	355.473	331.721	339.51	355.473
									303	232.365	226.47	206.894	288.058	223.023	260.787	288.058	312.632	313.633	249.653	358.205	335.603		358.205
									304	215.278	237.725	217.978	264.98	229.931	269.464	264.98		293.046	258.758	359.44	335.894		359.44
									305	219.927	246.754	213.206	273.845	235.665	256.565	273.845	333.781	296.31	240.47	360.013	332.727	338.238	360.013
									306	225.189	226.203	202.256	275.084	219.127	255.543	275.084	343.061	274.656	250.789	364.134	304.809	325.789	364.134
									307	235.027	228.882	210.979	260.911	237.489	276.965	260.911	346.987	264.27	265.434	361.122	305.836	312.573	361.122
									308	263.687	230.825	212.875	255.988	240.645	265.517	255.988	345.313	265.925	241.732	359.517	299.608		359.517
									309	231.199	251	203.488	261.248	229.666	266.861	261.248	337.253	269.72	246.772	351.075	300.63	327.599	351.075
									310	237.676	242.481	211.024	257.292	222.997	277.633	257.292	333.305	272.057	236.344	339.493	289.431	326.672	339.493
									311	247.643	252.034	201.661	262.385	240.942	269.506	262.385	323.489	282.764	228.826	344.999	287.887	302.621	344.999
									312	260.295	249.903	204.892	264.546	238.6	254.055	264.546	306.027	284.45	240.383	353.878	301.872	302.924	353.878
									313	240.748	233.513	209.148	261.074	224.353	261.357	261.074	308.167	278.759	255.175	355.479	300.895	284.821	355.479
									314	248.593	250.398	195.439	264.501	240.296	259.755	264.501	302.498	272.06	245.866	352.485	292.375	313.079	352.485
									315	249.071	252.786	201.846	257.659	258.41	262.455	257.659	302.814	282.001	250.861	353.374	295.277	314.828	353.374
									316	240.69	238.292	205.303	266.808	249.901	258.125	266.808	289.405	291.892	262.522	354.966	308.804	315.637	354.966
									317	258.496	253.961	202.354	260.85	246.866	250.795	260.85	297.678	298.619	278.494	356.09	319.514	323.024	356.09
									318	251.585	270.124	203.098	253.882	247.276	279.356	253.882	293.862	297.073	279.693	358.171	325.166	327.276	358.171
									319	219.586	286.952	207.993	261.189	240.301	287.508	261.189	291.783	303.183	276.573	355.134	331.964	328.914	355.134
									320	225.854	264.59	228.406	267.654	236.866	277.738	267.654	301.008	288.364	259.257	357.36	326.969	320.515	357.36
									321	234.406	213.919	216.749	264.919	232.668	274.156	264.919	296.647	301.239	255.842	356.107	328.172		356.107
									322	237.735	249.016	210.812	255.773	234.227	291.728	255.773	301.813	313.033	264.041		326.164	335.177
									323	236.273	262.12	216.761	265.098	227.353	289.15	265.098	307.915	321.901	261.302		314.653
									324	228.284	241.611	203.378	268.923	243.993	300.799	268.923	313.47	330.135	257.614	361.605	313.048		361.605
									325	230.178	227.69	208.544	258.807	253.443	298.695	258.807		328.784	243.056	361.425	331.993	355.139	361.425
									326	235.037	263.571	215.931	254.941	238.038	289.303	254.941	327.662	325.559	244.216	362.469	326.012	346.302	362.469
									327	230.418	277.314	202.593	256.354	248.973	280.676	256.354	325.114	295.653	235.652	364.269	325.083	361.182	364.269
									328	214.368	269.201	198.208	266.749	244.778	278.243	266.749	322.966	273.472	223.676	362.986	301.658	345.013	362.986
									329	219.199	263.717	209.481	263.389	236.438	292.327	263.389	321.964	266.579	230.445	354.911	299.717	343.139	354.911
									330	229.946	273.176	223.107	273.982	242.035	281.353	273.982	314.47	268.726	232.542	354.5	322.957	352.55	354.5
									331	226.447	263.481	212.116	261.097	254.168	262.699	261.097	310.273	268.072	234.126	353.729	314.776	345.793	353.729
									332	222.531	239.599	215.3	264.883	254.686	279.564	264.883	313.011	265.728	259.982	357.426	309.95	336.071	357.426
									333	219.48	258.699	218.602	275.86	237.468	282.462	275.86	322.491	271.732	254.9	364.733	315.427	328.237	364.733
									334	223.198	251.905	196.881	277.122	241.996	267.703	277.122	303.333	272.376	250.457	367.358	326.697	329.201	367.358
									335	229.755	245.625	207.097	256.19	258.268	278.404	256.19	304.321	274.124	254.942	365.149	322.36	322.177	365.149
									336	229.575	239.185	207.631	258.708	250.53	272.297	258.708	319.762	283.33	250.526	358.623	304.758	293.725	358.623
									337	227.752	248.154	219.323	260.325	248.97	264.986	260.325	331.625	288.005	226.645	347.605	314.808	306.736	347.605
									338	219.971	238.707	218.845	259.002	242.972	276.153	259.002	340.599	280.949	238.472	350.465	320.103	308.723	350.465
									339	228.508	230.423	236.275	262.539	227.113	286.576	262.539	340.032	285.806	258.729	354.384	325.51	307.816	354.384
									340	230.652	250.55	197.942	273.991	233.127	282.569	273.991	333.353	285.203	233.094	340.12	317.05	303.661	340.12
									341	226.821	250.584	209.226	278.786	258.038	268.566	278.786	320.508	286.811	223.838	324.573	313.915		324.573
									342	222.239	242.022	241.538	283.464	231.931	277.756	283.464	318.669	288.119	233.371	331.952	301.754	335.163	331.952
									343	228.24	245.706	257.068	291.229	239.044	274.106	291.229	298.585	278.663	232.079	348.159	295.402	309.846	348.159
									344	231.946	228.729	236.163	288.141	244.394	289.873	288.141	297.175	283.81	232.807	354.971	293.664	267.709	354.971
									345	221.893	238.55	227.256	287.858	263.409	277.607	287.858	307.245	287.168	256.13	360.784	294.241	271.018	360.784
									346	218.036	255.238	235.663	299.802	281.002	248.121	299.802	321.999	287.045	264.262	363.306	289.544	303.329	363.306
									347	227.596	243.153	251.771	275.82	280.339	263.661	275.82	331.76	296.77	247.751	359.024	308.468	278.935	359.024
									348	218.893	260.462	262.831	269.351	262.168	272.128	269.351	337.915	300.835	238.154	362.322	312.699		362.322
									349	215.267	251.193	264.067	263.341	257.566	265.451	263.341	342.432	295.743	259.159	361.898	320.652	299.778	361.898
									350	221.294	260.437	247.374	263.43	263.267	272.633	263.43		291.354	260.838	357.748	321.636	277.737	357.748
									351	216.78	248.814	248.77	276.249	266.445	262.346	276.249	352.829	278.863	255.177	358.402	337.416	287.022	358.402
									352	224.852	249.339	246.846	265.172	235.201	264.441	265.172	353.975	278.041	263.802	359.391	346.285	277.154	359.391
									353	223.222	252.579	250.196	265.804	238.917	282.2	265.804	354.212	278.681	271.685	365.34	357.952	281.117	365.34
									354	225.289	246.617	249.594	268.157	259.75	270.361	268.157	354.651	279.343	271.937	363.382	361.255	263	363.382
									355	223.723	251.935	229.614	249.006	242.693	267.073	249.006	328.279	284.457	273.296	360.354	357.762	273.251	360.354
									356	220.302	267.319	233.831	253.841	227.141	273.003	253.841	306.307	287.918	274.721	354.805	361.585	277.135	354.805
									357	225.211	243.69	230.383	258.067	247.434	261.159	258.067	285.018	295.969	236.605	357.988	347.634	280.386	357.988
									358	221.227	251.257	224.712	239.315	248.079	277.725	239.315	278.881	300.832	249.259	360.651	333.091	294.83	360.651
									359	214.567	253.076	212.22	247.69	228.202	283.145	247.69	305.735	302.759	255.655	360.31	306.651	279.314	360.31
									360	219.457	278.809	217.167	245.647	234.372	266.65	245.647	326.92	301.289	269.981	364.552	299.037	303.225	364.552
									361	230.822	288.568	217.488	251.212	227.587	263.09	251.212	339.017	307.217	263.273	369.348	303.751	303.148	369.348
									362	215.136	262.658	205.272	255.766	255.179	274.612	255.766	337.454	310.337	262.812	373.042	298.733	300.217	373.042
									363	219.644	261.946	209.743	252.495	252.673	274.999	252.495	335.572	305.277	265.536	372.276	274.934	319.283	372.276
									364	223.943	254.161	210.047	268.711	234.716	278.411	268.711	339.868	302.683	272.754	356.915	298.431	328.991	356.915
									365	224.622	247.403	221.981	273.676	235.743	274.68	273.676	344.685	294.737	269.389	334.167	291.697	336.134	334.167
									366	215.055	250.895	243.251	255.524	239.271	265.582	255.524	348.259	285.589	263.975	350.252	281.906	346.098	350.252
									367	223.611	265.519	251.657	257.564	240.338	271.779	257.564	341.732	279.914	252.058	352.191	302.382	329.332	352.191
									368	223.491	263.754	256.317	262.703	255.268	270.495	262.703	338.495	291.1	231.599	361.292	320.407	319.617	361.292
									369	214.804	239.423	262.536	257.017	266.515	261.651	257.017	325.467	324.559	236.391	365.807	334.695	324.489	365.807
									370	213.687	273.563	259.345	257.238	261.072	282.2	257.238	303.137	317.358	235.788	364.807	345.957	349.336	364.807
									371	209.254	229.549	247.979	255.27	269.707	279.72	255.27	313.411	285.817	242.773	358.734	349.567	365.158	358.734
									372	207.647	229.127	210.538	273.372	280.849	265.596	273.372	323.229	289.67	251.32	360.042	346.489	369.742	360.042
									373	210.655	249.497	223.692	275.335	291.606	281.515	275.335	326.759	289.578	262.015	355.812	344.601	371.757	355.812
									374	216.329	232.136	216.31	256.2	276.037	286.093	256.2	331.74	292.721	240.784	357.497	343.924	372.455	357.497
									375	214.823	238.001	224.417	268.549	253.619	283.467	268.549	337.795	286.83	235.318	354.701	335.917	360.794	354.701
									376	211.079	233.162	218.954	282.448	254.773	280.071	282.448	344.724	281.881	248.339	350.423	333.777	359.387	350.423
									377	215.301	231.439	211.132	280.722	261.645	278.315	280.722	348.646	287.43	231.481	350.111	331.346	349.797	350.111
									378	214.422	215.568	205.636	279.518	264.301	255.93	279.518	349.834	292.815	227.518	356.397	339.896	344.349	356.397
									379	214.582	231.447	196.674	280.901	274.015	276.634	280.901	353.893	292.853	232.907	363.486	341.969	344.375	363.486
									380	223.579	224.369	201.635	268.575	217.444	280.833	268.575	348.048	289.433	248.509	368.784	336.963	359.83	368.784
									381	229.562	226.501	195.483	263.846	228.067	290.391	263.846	336.431	296.751	228.707	370.059	338.298	348.348	370.059
									382	224.54	231.619	187.898	277.6	240.627	282.365	277.6	305.422	312.073	229.683	368.72	344.697	348.658	368.72
									383	226.268	234.288	195.01	254.43	222.554	275.553	254.43	304.908	319.921	232.799	368.767	347.967	352.284	368.767
									384	230.133	228.795	189.365	261.709	233.952	279.661	261.709	281.745	310.529	237.81	372.812	347.832	349.616	372.812
									385	228.616	254.35	199.609	266.3	232.028	280.558	266.3	295.205	305.726	230.158	375.231	333.46	352.533	375.231
									386	228.107	227.393	203.37	272.443	225.819	286.588	272.443	286.56	293.404	251.998	378.545	328.26	360.373	378.545
									387	235.327	234.005	194.304	285.237	227.301	273.747	285.237	303.374	291.035	267.169	377.173	321.989	360.605	377.173
									388	233.633	261.056	201.401	264.109	224.317	269.508	264.109	290.555	302.726	272.458	374.766	318.325	360.281	374.766
									389	231.986	268.496	199.701	264.033	245.23	279.174	264.033	289.384	303.903	271.394	376.372	308.157	359.208	376.372
									390	231.865	237.644	191.802	259.268	251.624	264.582	259.268	299.549	310.506	260.836	377.621	302.488	360.786	377.621
									391	232.298	258.025	201.818	256.604	223.924	271.27	256.604	313.531	325.247	262.523	372.598	300.519	360.759	372.598
									392	229.035	248.378	204.776	259.569	219.677	284.591	259.569	311.591	323.524	268.625	373.236	296.323	361.596	373.236
									393	221.382	240.876	199.662	254.806	235.999	270.409	254.806	281.626	310.518	274.826	372.181	308.682	357.519	372.181
									394	222.429	262.689	203.552	266.907	249.168	268.701	266.907	300.024	293.604		368.329	300.063	352.318	368.329
									395	222.72	234.409	207.058	268.468	250.429	286.457	268.468	318.286	295.67		371.536	289.148	345.38	371.536
									396	218.523	241.615	195.355	267.048	254.539	269.81	267.048	314.444	292.665		375.487	302.259	341.278	375.487
									397	225.631	255.768	200.935	264.511	268.399	233.067	264.511	314.49	300.835		375.933	269.597	343.778	375.933
									398	234.109	248.103	208.901	268.269	268.597	240.357	268.269	319.852	308.941		375.661	276.528	340.126	375.661
									399	229.922	274.551	218.911	255.432	279.926	266.606	255.432	318.872	311.214		378.76	304.99	344.656	378.76
									400	229.579	228.068	212.497	263.291	276.245	276.283	263.291	307.868	311.975		377.252	306.237	356.657	377.252
									401	245.888	222.017	205.238	260.829	270.791	296.749	260.829	313.997	307.264	263.799	375.751	272.381	354.428	375.751
									402	265.714	240.627	205.166	262.248	278.199	289.984	262.248	310.774	303.864	267.241	381.719	286.909	357.1	381.719
									403	275.813	234.629	191.332	275.701	263.034	277.096	275.701	311.178	302.891	250.957	381.465	316.604	351.752	381.465
									404	243.655	235.928	204.267	254.217	255.857	272.461	254.217	315.735	297.577	248.8	381.926	337.918	326.767	381.926
									405	244.93	238.544	194.554	260.901	256.317	280.956	260.901		293.968	261.129	376.647	344.837	341.809	376.647
									406	244.41	218.902	196.683	266.935	253.671	274.969	266.935	334.99	276.526	267.121	377.746	336.282	353.029	377.746
									407	237.898	227.897	201.347	266.954	250.521	282.421	266.954	335.211	276.79	265.382	375.121	341.66	393.071	375.121
									408	227.328	239.785	201.018	251.954	238.11	284.694	251.954	338.524	259.977	259.689	359.787	344.536	363.29	359.787
									409	232.932	220.545	196.064	273.351	234.816	278.639	273.351	350.349	277.941	258.232	363.442	339.499	361.111	363.442
									410	229.236	232.792	200.523	279.265	245.046	278.231	279.265		270.075	265.3	367.526	344.923	353.896	367.526
									411	227.723	239.716	200.527	252.161	242.88	279.935	252.161	354.783	265.945	260.837	370.605	350.586	337.856	370.605
									412	225.036	228.467	197.473	261.48	227.162	281.175	261.48	354.319	270.065	257.853	371.805	359.157	328.715	371.805
									413	224.46	228.398	205.724	272.28	242.204	281.089	272.28	355.442	270.621	243.951	376.431	360.149	335.345	376.431
									414	223.18	234.105	193.993	251.939	258.661	271.944	251.939	355.039	271.66	252.327	379.856	353.311	338.227	379.856
									415	219.046	230.917	199.35	260.26	252.735	276.585	260.26	338.47	281.246	250.658	383.531	335.47	339.611	383.531
									416	222.993	240.528	194.564	263.993	249.238	287.408	263.993	268.759	298.228	266.87	386.203	331.685	354.901	386.203
									417	225.007	242.178	199.6	270.084	238.574	290.09	270.084	283.383	287.069	266.145	390.5	309.822	360.87	390.5
									418	223.675	239.683	198.747	272.053	246.299	262.11	272.053	293.55	293.383	236.337	392.821	301.022	363.081	392.821
									419	216.33	233.678	206.918	273.855	249.642	269.128	273.855	307.329	295.551	246.42	389.662	295.021	361.999	389.662
									420	228.137	267.677	195.209	262.73	251.068	294.656	262.73	307.183	316.118	253.913	393.04	274.204	370.611	393.04
									421	225.729	267.549	194.131	277.773	263.688	296.541	277.773	304.04	292.978	239.912	390.063	279.089	375.172	390.063
									422	226.224	213.855	205.511	279.45	278.672	275.083	279.45	313.023	279.349	239.754	391.733	291.162	353.32	391.733
									423	225.716	245.623	202.328	252.439	286.681	281.885	252.439	319.781	271.55	238.939	385.522	266.252	368.215	385.522
									424	225.973	256.527	204.709	260.846	309.152	274.896	260.846	315.472	258.838	238.611	365.663	273.974	363.83	365.663
									425	225.926	264.966	205.354	266.599	314.55	264.399	266.599	314.3	284.628	234.666	365.236	295.375	362.22	365.236
									426	231.761	289.115	202.014	255.483	313.686	273.057	255.483	324.877	302.357	235.37	375.541	301.519	355.228	375.541
									427	226.999	267.771	201.365	268.971	323.443	275.126	268.971	330.143	314.926	230.347	383.097	282.242	328.687	383.097
									428	223.936	235.928	204	269.377	335.218	271.586	269.377	335.515	308.9	243.398	382.901	293.753	338.658	382.901
									429	225.754	281.999	209.418	255.978	337.781	274.462	255.978		302.103	249.018	387.413	302.123	331.687	387.413
									430	228.958	262.598	197.625	263.854	342.429	265.488	263.854		275.155	238.641	387.999	306.504	347.811	387.999
									431	231.952	258.786	197.164	272.384	350.675	271.935	272.384	344.63	283.258	247.767	390.043	311.906	361.054	390.043
									432	227.597	271.99	203.82	261.298	350.13	267.518	261.298	347.332	279.168	248.812	391.844	305.45	368.879	391.844
									433	227.121	249.292	197.006	258.886	343.018	237.332	258.886	350.951	280.221	240.426	389.066	279.615	368.752	389.066
									434	230.156	247.246	204.429	274.614	333.437	240.652	274.614	354.533	278.638	230.303	384.494	287.176	368.712	384.494
									435	226.14	238.064	196.225	257.088	325.36	276.226	257.088	352.642	280.023	243.97	381.273	291.337	369.268	381.273
									436	218.969	235.967	199.877	258.766	307.229	271.16	258.766	353.614	286.454	253.407	380.54	286.808	367.776	380.54
									437	223.812	241.436	198.115	268.295	292.377	249.406	268.295	351.777	276.118	239.284	376.867	278.476	361.456	376.867
									438	230.22	221.36	199.156	264.116	275.91	276.443	264.116	333.279	276.158	268.491	371.471	282.777	344.55	371.471
									439	225.188	220.039	199.099	253.511	269.252	290.611	253.511	291.683	284.728	285.063	369.252	303.599	320.436	369.252
									440	223.25	231.446	207.159	260.367	261.714	267.196	260.367	307.317	276.326	249.935	363.03	320.107	311.187	363.03
									441	223.64	225.841	219.243	269.125	263.406	282.688	269.125	327.207	274.688	259.305	362.721	340.744	322.076	362.721
									442	221.109	236.525	195.471	258.499	274.247	303.854	258.499	321.028	269.319	264.425	367.953	349.342	332.934	367.953
									443	217.078	248.383	208.36	261.46	271.786	309.865	261.46	306.295	272.115	255.165	367.396	357.616	319.06	367.396
									444	220.403	221.624	201.046	261.014	272.469		261.014	305.686	263.542	244.918	374.464	365.223		374.464
									445	218.061	251.274	204.487	257.632	254.636		257.632	312.553	260.27	244.524	372.939	361.965	333.687	372.939
									446	216.68	274.517	206.591	254.798	267.527		254.798	312.751	272.929	253.167	373.824	356.494	339.738	373.824
									447	213.851	293.611	191.011	268.456	277.95		268.456	326.427	286.55	251.059	376.531	346.427	349.186	376.531
									448	216.554	297.077	206.481	273.583	267.363		273.583	327.357	283.5	243.232	374.944	329.43	339.709	374.944
									449	215.041	298.497	201.581	292.478	262.066		292.478	335.942	295.81	228.038	376.888	320.999	345.949	376.888
									450	218.273	283.632	196.744	299.9	274.294		299.9	335.722	304.89	253.089	377.133	292.478	318.465	377.133
									451	224.606	248.355	199.369	290.906	266.055	366.445	290.906	333.041	305.885	281.373	375.055	275.538	331.501	375.055
									452	218.116	245.712	202.527	287.413	267.401	369.584	287.413	338.818	297.537	295.206	367.681	279.47	321.465	367.681
									453	220.186	239.968	197.528	295.2	254.494	374.136	295.2	340.963	289.522	286.486	367.916	255.363	304.272	367.916
									454	222.13	252.52	192.09	283.363	261.924	371.122	283.363	346.804	280.13	262.848	374.02	245.192	315.4	374.02
									455	217.431	266.033	202.971	287.823	282.735	364.391	287.823	344.092	282.395	275.423	375.022	258.991	316.162	375.022
									456	219.532	267.269	205.722	291.939	282.928	348.047	291.939	338.471	272.653	292.903	372.616	269.174	341.485	372.616
									457	219.31	262.702	202.346	278.85	277.532	332.176	278.85	327.682	260.198	289.786	369.898	265.094	342.068	369.898
									458	226.767	243.105	199.664	287.406	287.503	328.19	287.406	298.194	271.904	271.882	363.637	272.363	299.531	363.637
									459	228.24	242.972	196.789	273.257	284.654	306.829	273.257	296.887	287.072	246.576	365.332	244.421	284.049	365.332
									460	240.439	235.388	198.849	269.351	279.281	282.867	269.351	293.696	286.47	267.226	366.977	250.226	320.607	366.977
									461	251.349	237.295	217.118	279.122	289.453	307.114	279.122	304.087	283.173	248.14	368.723	272.925	321.802	368.723
									462	246.742	249.52	223.971	260.292	303.899	286.697	260.292	310.767	294.184	232.584	366.894	257.4	313.32	366.894
									463	260.612	234.874	198.692	266.716	310.814	288.291	266.716	301.662	291.11	240.685	368.124	242.61	318.071	368.124
									464	266.602	237.427	214.205	269.978	308.446	275.635	269.978	286.735	278.966	234.426	360.392	267.96	303.826	360.392
									465	239.901	225.351	192.632	259.893	320.168	272.334	259.893	302.386	279.53	243.29	331.955	254.101	306.06	331.955
									466	230.328	232.805	205.615	258.752	318.296	261.134	258.752	308.849	280.826	241.553	319.65	255.34	275.13	319.65
									467	236.62	223.544	200.625	269.553	308.515	274.416	269.553	303.25	288.748	228.115	304.865	277.719	299.406	304.865
									468	237.45	244.515	215.82	270.327	309.38	276.423	270.327	313.369	296.872	217.213	305.674	264.527	316.719	305.674
									469	243.604	258.968	203.972	280.038	320.729	265.385	280.038	319.27	297.374	219.776	315.505	254.483	307.277	315.505
									470	232.818	231.186	201.185	276.49	335.933	257.717	276.49	318.074	288.175	221.541	328.426	253.681	298.712	328.426
									471	229.846	241.692	204.398	289.351	336.388	277.613	289.351	328.195	286.404	221.009	328.278	249.195		328.278
									472	234.116	238.076	211.14	302.483	342.19	284.484	302.483	330.566	309.454	221.313	323.908	242.006	320.101	323.908
									473	226.406	232.183	197.516	313.569	343.793	286.777	313.569	333.244	323.014	217.838	333.566	266.021	336.664	333.566
									474	230.719	241.856	203.14	307.564	348.763	269.933	307.564	333.433	320.206	216.546	346.056	264.167	322.959	346.056
									475	229.866	222.201	214.032	310.051	334.147	268.546	310.051	342.655	313.889	216.201	354.329	246.232	315.675	354.329
									476	227.487	223.082	213.624	314.612	320.43	275.247	314.612	347.759	312.539	225.067	342.492	265.281	323.679	342.492
									477	224.843	231.58	204.518	316.274	296.593	282.025	316.274	347.421	306.202	228.476	336.343	261.413	335.37	336.343
									478	223.184	222.413	204.464	315.998	291.584	282.199	315.998	347.881	293.231	222.42	336.046	258.905	310.911	336.046
									479	217.501	240.172	216.911	311.732	274.901	276.353	311.732	345.62	292.043	238.692	347.865	278.977	326.473	347.865
									480	219.938	236.771	240.959	304.576	267.17	279.112	304.576	330.026	269.332	214.883	357.43	278.602	296	357.43
									481	222.918	251.816	256.647	301.738	262.47	274.742	301.738	330.169	259.288	221.143	368.384	260.185	302.911	368.384
									482	219.54	239.515	258.111	287.532	251.259	274.837	287.532	337.13	249.922	231.508	375.248	270.578	314.123	375.248
									483	222.407	227.968	254.287	294.117	262.446	277.689	294.117	317.768	266.382	254.693	379.142	276.978	318.414	379.142
									484	222.112	252.652	261.158	291.177	261.777	277.003	291.177	279.795	253.203	230.224	384.51	271.586	327.795	384.51
									485	219.504	223.975	265.898	277.861	252.404	288.891	277.861	288.756	236.268	224.044	378.059	286.901	335.923	378.059
									486	217.254	230.037	227.906	285.107	231.006	256.742	285.107	297.275	260.849	234.489	376.586	296.369	348.093	376.586
									487	220.903	231.63	236.391	285.639	244.29	236.428	285.639	310.08	241.214	242.67	371.257	285.31	345.757	371.257
									488	220.507	219.251	250.313	288.188	236.942	266.81	288.188	309.414	259.337	231.484	371.238	289.189		371.238
									489	220.211	239.577	193.993	268.169	231.47	268.767	268.169	315.262	258.141	255.774	364.096	292.552	352.383	364.096
									490	215.756	218.215	211.836	258.015	245.128	245.181	258.015	305.2	242.215	266.855	345.276	271.97	361.51	345.276
									491	222.977	230.656	223.117	261.507	263.47	262.212	261.507	312.326	264.056	269.542	330.342	260.733	355.959	330.342
									492	226.058	229.655	216.372	264.193	228.568	273.502	264.193	316.95	260.793	273.489	342.505	278.919	346.34	342.505
									493	210.046	241.962	227.348	262.759	235.366	273.333	262.759	313.323	275.989	273.353	349.8	281.881	342.111	349.8
									494	218.692	262.547	247.982	261.113	222.141	275.712	261.113	316.643	296.925	265.046	357.825	238.357	332.239	357.825
									495	228.834	249.489	236.189	256.746	234.311	278.086	256.746	324.167	290.732	219.226	364.724	270.953	334.819	364.724
									496	239.945	238.531	228.23	257.73	253.123	278.454	257.73	332.586	297.089	227.204	372.717	266.848	323.4	372.717
									497	232.973	241.892	206.888	249.643	219.458	286.253	249.643		302.03	222.715	372.388	257.743	302.458	372.388
									498	231.847	240.621	232.105	259.084	225.857	296.143	259.084		288.684	218.798	378.2	249.63	295.307	378.2
									499	231.488	242.867	248.982	255.417	235.452	294.309	255.417	343.188	267.519	217.443	376.608	255.387	314.757	376.608
									500	234.693	248.517	244.672	255.111	243.123	300.071	255.111	347.841	253.253	217.971	379.748	251.784	314.709	379.748
									501	239.769	236.562	254.322	264.801	232.716	289.502	264.801	340.539	275.647	212.975	379.627	246.349	285.532	379.627
									502	232.9	239.48	259.733	249.477	231.681	242.513	249.477	339.238	251.399	211.41	380.323	253.917	278.524	380.323
									503	229.773	229.158	260.757	258.958	247.286	263.168	258.958	329.803	255.741	208.654	385.135	246.998	279.316	385.135
									504	224.194	242.727	221.121	265.933	251.545	283.516	265.933	305.506	250.464	207.29	386.994	263.778	294.49	386.994
									505	216.272	239.838	221.327	241.332	249.689	278.401	241.332	247.368	262.147	206.13	386.241	291.905	315.122	386.241
									506	220.528	214.006	220.044	245.559	260.005	272.832	245.559	269.688	250.348	205.552	383.801	279.169	284.976	383.801
									507	216.831	228.263	222.64	251.567	262.595	282.815	251.567	282.974	247.009	201.626	375.84	254.518	267.211	375.84
									508	211.883	210.023	196.115	247.558	293.316	281.588	247.558	280.643	255.924	198.877	368.694	275.03	281.029	368.694
									509	211.546	218.372	199.904	251.602	296.935	278.271	251.602	270.029	283.444	206.435	367.144	283.985	287.874	367.144
									510	215.446	241.06	203.987	275.213	280.383	290.646	275.213	285.031	302.093	214.011	362.66	301.792	278.496	362.66
									511	213.054	229.9	200.934	265.63	284.841	288.907	265.63	276.586	275.414	213.976	351.614	290.626	275.05	351.614
									512	211.298	224.645	193.904	247.503	287.17	282.235	247.503	295.637	298.089	215.354	324.532	287.621	293.736	324.532
									513	217.451	231.206	193.327	251.046	275.744	289.788	251.046	253.927	307.474	229.93	329.078	303.291	290.645	329.078
									514	222.321	209.395	184.938	251.894	261.479	289.54	251.894	269.986	305.892	206.258	348.599	277.526	286.398	348.599
									515	223.683	239.33	187.721	254.29	265.273	280.483	254.29	293.048	296.666	209.456	361.226	268.311	280.139	361.226
									516	218.521	217.803	193.234	255.734	259.523	290.63	255.734	300.999	287.478	206.43	366.059	275.49	306.506	366.059
									517	209.412	223.459	201.134	242.53	235.478	283.094	242.53	290.924	289.246	208.157	363.55	276.673	319.613	363.55
									518	212.296	232.149	194.858	244.174	243.488	261.283	244.174	294.942	311.128	202.764	349.164	275.767	305.543	349.164
									519	215.816	233.801	199.247	250.193	223.704	269.657	250.193		312.714	214.984	337.545	282.274	334.934	337.545
									520	217.16	235.34	191.247	258.647	221.095	284.632	258.647	313.497	305.724	225.515	346.238	289.909	340.792	346.238
									521	215.165	256.41	195.097	260.571	243.625	287.496	260.571	309.03	293.613	217.664	333.231	280.647	332.32	333.231
									522	218.773	236.871	193.304	259.737	243.382	271.155	259.737	312.246	267.27	216.672	332.651	278.267	312.213	332.651
									523	221.078	226.328	200.931	265.419	217.79	283.285	265.419	314.969	283.668	214.511	330.975	297.612	318.556	330.975
									524	223.078	237.357	197.994	250.184	227.943	283.931	250.184	307.215	237.398	224.688	331.255	277.712	382.331	331.255
									525	218.195	254.288	194.506	262.024	254.974	275.19	262.024	288.667	242.117	227.097	329.604	245.483	347.29	329.604
									526	210.476	257.391	198.871	279.418	248.154	278.729	279.418		229.607	224.407	333.648	257.437	348.628	333.648
									527	210.094	276.016	210.522	266.429	228.788	278.258	266.429	290.868	256.835	222.128	343.502	255.675	357.231	343.502
									528	217.943	281.083	211.496	243.879	262.542	263.852	243.879		266.06	220.001	348.368	253.483	346.609	348.368
									529	219.739	287.879	198.471	255.976	253.561	273.037	255.976	309.442	252.902	215.994	353.297	240.157	323.44	353.297
									530	210.531	270.993	194.091	257.553	239.296	278.757	257.553	317.724	249.753	231.262	341.395	249.356	291.267	341.395
									531	202.484	239.325	195.909	247.349	245.286	271.974	247.349		236.237	249.261	345.477	250.683	296.044	345.477
									532	200.88	260.627	191.604	256.874	258.841	267.225	256.874	324.654	260.127	243.074	344.511	240.214	292.268	344.511
									533	209.935	278.459	202.661	261.483	284.958	280.375	261.483	325.009	245.377	254.969	333.704	242.564	291.052	333.704
									534	210.278	264.83	190.843	251.356	304.533	281.067	251.356	325.87	249.888	262.36	337.007	236.367	291.902	337.007
									535	205.272	237.041	197.329	260.872	301.977	249.103	260.872	327.162	237.805	273.363	342.064	245.477	269.098	342.064
									536	209.396	259.647	201.57	253.562	271.415	265.769	253.562	322.154	258.952	260.116	349.232	257.831	285.834	349.232
									537	209.143	229.316	195.341	246.421	276.399	274.832	246.421	315.206	256.201	246.863	357.937	266.152	288.791	357.937
									538	209.714	224.284	193.238	240.702	275.269	264.166	240.702	313.276	264.633	265.944	363.962	259.425	272.806	363.962
									539	210.091	242.167	215.201	241.07	253.642	272.558	241.07	319.502	267.572	258.748	367.075	249.975	285.496	367.075
									540	221.316	219.829	186.603	246.761	231.033	267.516	246.761	320.841	276.274	248.248	363.441	275.486	275.928	363.441
									541	220.28	238.241	193.753	240.055	233.019	272.316	240.055		254.534	235.225	357.846	288.308	273.942	357.846
									542	219.258	219.927	195.887	245.684	240.054	279.457	245.684		256.003	229.956	353.327	304.91	299.247	353.327
									543	208.66	225.113	196.89	249.227	232.657	282.35	249.227		287.403	248.405	339.917	321.638	293.279	339.917
									544	199.701	224.95	192.153	239.237	232.351	270.519	239.237		300.269	264.575	317.212	330.025	266.1	317.212
									545	213.929	209.125	192.756	241.255	232.425	268.805	241.255	336.078	306.729	271.607	314.628	334.984	288.644	314.628
									546	216.185	220.508	198.284	253.876	245.507	271.393	253.876	333.867	297.665	279.491	324.751	328.302	307.908	324.751
									547	216.71	208.478	200.15	242.909	233.155	255.895	242.909	335.655	286.128	283.343	335.291	314.295	288.936	335.291
									548	203.004	218.473	197.117	250.163	246.743	271.715	250.163	323.553	304.355	290.336	328.849	288.636	297.145	328.849
									549	209.06	227.369	197.65	254.615	263.294	268.769	254.615	312.385	300.045	286.055	329.297	320.763	278.56	329.297
									550	208.462	215.251	193.835	248.484	241.221	273.968	248.484	303.728	267.795	274.781	322.681	292.365	271.647	322.681
									551	206.093	219.843	205.446	249.624	253.323	272.186	249.624	298.763	272.05	259.459	324.586	255.732	267.606	324.586
									552	207.183	208.399	192.733	244.017	261.122	272.562	244.017	290.044	280.139	250.459	334.773	283.076	264.452	334.773
									553	209.339	210.929	200.172	250.594	255.948	276.732	250.594	296.493	279.847	243.797	329.35	276.897	270.003	329.35
									554	206.053	218.233	201.849	247.762	255.47	256.739	247.762	291.424	286.651	245.723	286.245	250.225	276.602	286.245
									555	204.869	230.044	192.213	240.848	257.175	245.596	240.848	295.68	305.871	225.315	295.588	238.946	278.961	295.588
									556	212.181	228.81	189.44	253.047	256.436	257.848	253.047	311.211	313.103	218.168	304.685	237.232	274.285	304.685
									557	212.226	251.252	192.178	250.653	249.958	285.791	250.653		299.359	223.909	327.398	256.452	277.235	327.398
									558	207.201	252.784	191.832	255.624	255.409	282.393	255.624		311.595	223.629	310.21	243.772	287.394	310.21
									559	216.815	230.913	185.56	252.531	225.993	273.521	252.531		312.463	224.526	328.202	241.51	265.934	328.202
									560	210.881		194.397	252.084	231.394	290.917	252.084		315.584	222.053	320.256	248.324	281.717	320.256
									561	200.541	241.546	200.785	258.038	235.586	299.887	258.038		320.356	223.055	312.573	244.786	291.859	312.573
									562	204.681	253.02	197.87	255.555	233.011	289.423	255.555		311.65	240.951	315.799	238.621	297.861	315.799
									563	210.101	257.454	198.56	246.213	257.884	287.305	246.213		305.338	260.02	285.285	229.807	315.406	285.285
									564	208.427	265.411	197.622	256.913	233.77	297.923	256.913		293.451	280.022	304.901	241.298	312.473	304.901
									565	206.555	248.527	202.141	251.133	221.935	282.65	251.133	330.455	303.101	297.423	298.616	228.882	317.651	298.616
									566	207.743	242.655	192.108	245.615	242.282	275.504	245.615	339.731	314.246	271.887	305.257	234.184		305.257
									567	214.32	259.143	194.335	258.421	250.169	270.155	258.421		304.644	269.978	310.788	240.077	348.832	310.788
									568	210.222	263.981	205.99	253.987	244.618	256.657	253.987	343.498	283.502	255.698	318.312	244.184		318.312
									569	202.591	235.102	205.954	249.93	248.139	274.653	249.93	345.759	289.128	225.637	329.622	234.586		329.622
									570	202.541	224.57	196.762	243.442	232.714	290.181	243.442	345.051	286.182	224.898	331.499	245.418	360.259	331.499
									571	208.012	247.706	197.071	239.978	246.364	281.786	239.978	322.62	283.969	231.208	312.045	237.503	361.747	312.045
									572	210.822	293.175	203.432	249.405	266.382	283.337	249.405	262.836	297.634	219.794	314.486	232.297	365	314.486
									573	206.823	288.575	196.62	244.271	257.597	265.823	244.271	258.469	308.618	240.316	333.718	240.368	355.19	333.718
									574	211.49	272.373	195.754	243.846	231.127	257.439	243.846	288.921	288.933	246.335	350.212	232.008	343.432	350.212
									575	212.024	248.908	204.855	244.068	246.162	262.671	244.068	318.563	303.228	208.021	348.416	232.13	354.12	348.416
									576	212.725	219.85	197.556	253.112	265.672	294.947	253.112	324.036	313.384	218.21	340.77	229.904	353.15	340.77
									577	212.349	238.112	192.642	246.203	276.151	304.4	246.203	310.382	299.505	213.619	325.46	236.149	355.634	325.46
									578	216.817	254.358	196.631	242.537	290.669	261.827	242.537	277.687	290.576	215.414	319.935	238.244	337.47	319.935
									579	214.11	236.788	196.413	248.678	312.002	273.036	248.678	256.957	301.531	215.518	309.915	238.884	342.073	309.915
									580	216.453	241.204	191.953	257.981	315.7	282.373	257.981	271.351	299.527	208.856	321.264	256.521	351.846	321.264
									581	216.618	233.374	198.315	250.818	316.94	299.299	250.818	282.605	302.505	212.675	340.719	227.304	333.278	340.719
									582	210.035	218.094	197.517	244.837	318.454	299.419	244.837	290.171	275.779	208.625	351.769	226.502	355.648	351.769
									583	201.83	237.119	198.589	253.578	317.452	305.675	253.578	263.913	288.859	207.051	354.341	263.788	346.162	354.341
									584	212.378	227.14	195.697	257.601	310.173	298.615	257.601	273.377	298.333	208.438	356.706	262.385	327.563	356.706
									585	199.285	229.999	195.382	281.656	305.757	284.199	281.656	281.499	302.965	208.798	359	250.505	326.205	359
									586	206.7	233.015	197.409	278.803	296.447	285.914	278.803	289.719	312.947	216.672	366.893	256.896	315.699	366.893
									587	207.294	218.387	194.829	272.917	296.853	296.689	272.917	277.202	312.18	211.411	367.517	253.227	290.532	367.517
									588	209.877	233.86	192.889	279.266	287.984	279.891	279.266	277.887	303.64	213.309	361.01	253.173	293.405	361.01
									589	220.863	227.56	193.339	266.956	273.026	256.512	266.956		304.829	221.052	341.365	267.789	301.972	341.365
									590	228.615	224.995	203.493	273.171	275.661	269.43	273.171	284.714	303.353	214.941	332.174	240.132	293.91	332.174
									591	232.312	229.735	197.035	258.845	281.633	269.31	258.845	294.943	298.382	216.444	336.74	236.237	280.3	336.74
									592	228.827	238.689	191.77	259.961	282.753	248.301	259.961	296.799	282.828	214.941	349.356	243.397	288.776	349.356
									593	233.956	224.617	198.645	259.623	284.052	266.142	259.623	307.758	275.389	226.176	360.242	252.087	294.187	360.242
									594	231.072	241.023	215.47	250.93	275.585	271.208	250.93	310.977	277.561	249.203	363.076	245.522	291.27	363.076
									595	226.734	249.574	224	261.428	260.674	275.521	261.428	306.846	275.377	254.694	363.417	243.343	277.646	363.417
									596	222.074	221.317	225.911	264.81	247.519	274.155	264.81	290.13	272.748	247.349	364.872	254.622	295.861	364.872
									597	230.731	226.665	230.737	255.472	263.061	276.029	255.472	283.31	274.962	248.723	366.448	254.28	299.402	366.448
									598	221.667	234.649		261.896	261.359	274.21	261.896	276.329	282.796	253.859	367.511	254.841	273.344	367.511
									599	229.96	229.423	255.417	248.674	257.306	271.912	248.674	271.033	277.886	255.465	360.701	233.906	279.295	360.701
									600	227.706	238.671	264.926	259.133	255.884	276.721	259.133	268.482	262.603	259.015	359.032	247.837	307.37	359.032
									601	229.908	213.595	223.387	262.327	252.837	277.171	262.327	251.326	269.922	263.989	349.487	246.988	318.967	349.487
									602	234.021	222.324	204.441	257.05	239.25	278.079	257.05	259.409	277.798	256.629	343.461	232.154	332.532	343.461
									603	231.519	218.126	217.479	264.392	240.243	276.776	264.392	268.65	266.726	251.565	342.402	247.167	338.664	342.402
									604	222.109	217.093	219.43	275.571	257.609	287.512	275.571	269.184	276.843	259.802	328.528	241.206	329.126	328.528
									605	223.133	232.015	207.024	264.526	263.98	280.521	264.526	263.599	289.449	249.249	313.711	220.612	311.228	313.711
									606	221.946	232.388	208.181	270.534	270.046	270.828	270.534	285.204	304.93	264.035	313.39	228.406	305.454	313.39
									607	215.758	220.503	222.278	277.629	250.395	283.725	277.629	256.813	305.646	276.443	306.592	238.18	304.498	306.592
									608	210.883	240.501	239.26	269.261	265.9	287.305	269.261	252	285.893	257.76	323.697	244.879	322.23	323.697
									609	211.601	215.651	242.421	271.757	248.055	286.02	271.757	261.121	295.545	246.844	334.694	234.172	329.525	334.694
									610	216.339	233.048	248.843	269.216	270.709	265.12	269.216	274.217	290.991	264.207	348.567	244.351	323.878	348.567
									611	214.97	224.318	249.072	269.51	278.519	282.866	269.51	253.658	259.055	261.289	352.789	236.969	315.527	352.789
									612	219.633	214.874	243.953	268.73	267.758	306.236	268.73	268.07	257.577	243.899	352.547	239.293	319.714	352.547
									613	222.47	222.161	243.914	259.223	257.401	293.483	259.223	249.256	283.5	247.347	360.21	241.569	317.175	360.21
									614	220.831	221.184	256.739	264.178	293.389	283.31	264.178	263.469	306.274	264.486	353.185	215.061	308.486	353.185
									615	224.214	232.987	242.652	266.048	284.938	302.855	266.048	282.232	300.785	282.031	336.329	228.254	316.734	336.329
									616	225.019	220.596	223.273	249.418	301.049	308.858	249.418	276.308	294.767	279.542	330.488	240.286	316.906	330.488
									617	220.904	232.528	212.245	259.064	309.159	310.402	259.064	247.484	277.807	268.526	332.174	213.831	322.976	332.174
									618	225.12	230.368	211.331	254.818	321.778	292.297	254.818	262.343	270.753	248.81	348.07	229.234	313.45	348.07
									619	228.979	221.246	195.77	260.195	327.963	292.23	260.195	271.766	270.281	239.647	355.976	235.461	313.346	355.976
									620	231.36	220.976	199.494	268.237	318.937	281.379	268.237	250.178	269.661	250.722	359.518	216.066	320.482	359.518
									621	232.769	238.002	210.242	252.34	302.817	283.21	252.34	250.937	260.788	243.002	360.345	213.924	320.506	360.345
									622	227.166	245.892	215.01	257.879	282.858	291.416	257.879	264.805	261.557	226.342	366.783	229.825	321.681	366.783
									623	237.467	214.752	189.756	254.57	279.663	279.01	254.57	272.369	269.744	222.928	359.66	221.921	320.422	359.66
									624	237.908	235.781	189.756	253.353	279.954	273.477	253.353	257.555	248.198	219.125	352.154	213.24	322.147	352.154
									625	236.239	253.003	201.092	253.155	262.747	281.414	253.155	253.833	268.375	210.55	357.45	246.028	338.501	357.45
									626	230.549	245.987	220.308	249.163	256.014	275.458	249.163	256.273	267.037	212.04	355.471	217.296	336.175	355.471
									627	235.449	252.245	242.821	256.256	276.361	266.41	256.256	278.304	263.329	212.839	328.251	215.934	335.184	328.251
									628	239.846	276.377	241.073	258.581	290.306	263.042	258.581	280.47	257.441	217.68	321.746	229.815	351.84	321.746
									629	235.443	274.524	206.681	260.945	305.584	267.518	260.945	269.987	252.759	217.967	326.338	228.115	354.346	326.338
									630	222.17	249.399	207.607	262.248	315.269	255.177	262.248		239.32	208.605	313.419	230.703	358.24	313.419
									631	231.15	246.809	206.777	273.94	327.166	267.741	273.94		250.413	212.387	317.279	211.952	361.735	317.279
									632	232.262	246.264	205.002	257.656	334.667	254.387	257.656		261.939	216.038	326.652	225.887	366.175	326.652
									633	226.065	252.806	209.321	273.825	320.575	254.039	273.825		244.832	214.797	330.807	234.502	364.382	330.807
									634	222.882	226.865	191.914	271.318	309.789	294.432	271.318		253.321	210.659	343.377	213.352	353.527	343.377
									635	226.047	235.814	201.815	265.815	309.664	257.839	265.815	322.255	272.332	218.059	348.389	223.603	353.985	348.389
									636	235.873	220.543	201.798	264.164	302.608	256.57	264.164	309.72	292.829	215.475	357.987	228.008	355.454	357.987
									637	266.406	235.966	200.881	254.556	288.188	266.076	254.556	289.868	280.124	214.18	365.106	219.107	353.579	365.106
									638	291.989	224.346	205.348	268.129	275.354	272.849	268.129	277.825	282.524	221.37	361.58	237.677	341.644	361.58
									639	312.873	233.199	193.589	275.259	267.911	270.5	275.259	270.262	267.671	242.332	349.115	205.202	342.003	349.115
									640	310.368	222.611	196.252	253.604	252.879	266.87	253.604	261.845	286.268	221.466	342.238	206.28	315.677	342.238
									641	311.083	217.911	198.851	268.747	269.44	269.588	268.747	280.558	297.21	217.358	338.421	223.989	298.102	338.421
									642	313.971	229.648	193.557	249.42	256.179	261.35	249.42	292.355	286.4	214.493	332.377	218.143	306.385	332.377
									643	315.828	214.422	202.061	258.791	260.917	272.246	258.791	287.647	290.745	215.486	329.944	218.77	307.503	329.944
									644	319.695	219.233	215.214	282.827	266.459	269.265	282.827	293.448	283.82	213.112	315.79	234.865	304.701	315.79
									645	319.776	211.958	201.313	296.028	255.713	259.639	296.028	298.291	283.769	213.817	321.553	209.272	293.144	321.553
									646	315.366	205.298	200.953	304.651	250.298	272.712	304.651	297.933	291.817	218.551	327.109	218.924	295.345	327.109
									647	260.52	221.723	202.097	303.009	255.25	271.102	303.009	301.297	292.028	219.387	332.905	232.963	288.827	332.905
									648	233.312	220.458	201.546	300.915	252.136	263.693	300.915	302.236	297.922	208.636	342.675	209.624	285.247	342.675
									649	232.616	243.797	206.292	271.066	263.766	267.693	271.066	302.249	312.156	215.177	352.568	215.662	290.64	352.568
									650	220.066	247.624	192.427	277.368	268.206	280.724	277.368	306.109	316.856	211.87	354.639	218.535	287.585	354.639
									651	228.059	254.951	201.247	249.961	251.836	265.832	249.961		301.804	217.569	358.843	223.347	278.23	358.843
									652	239.679	268.392	199.91	259.337	274.562	250.024	259.337	311.284	294.205	218.426	357.034	247.777	285.503	357.034
									653	237.979	264.909	203.591	257.026	299.344	265.943	257.026	312.077	282.234	211.002	365.398	250.921	277.572	365.398
									654	236.953	269.458	204.115	254.252	319.97	288.383	254.252	312.842	294.36	215.773	354.457	245.739	274.427	354.457
									655	241.761	300.765	188.861	261.038	331.931	275.058	261.038	304.028	295.219	226.164	344.472	247.35	281.848	344.472
									656	247.024	301.94	197.027	249.899	336.416	277.285	249.899	291.585	296.515	237.418	333.819	279.649	282.182	333.819
									657	253.454	272.496	199.055	252.99	342.159	273.408	252.99	294.811	299.295	215.168	327.318	281.9	272.642	327.318
									658	241.448	264.113	202.879	243.958	331.205	278.547	243.958		301.726	230.812	332.777	244.205	292.507	332.777
									659	253.803	238.386	205.835	252.121	333.715	292.641	252.121	269.633	312.778	241.552	336.454	226.09	298.426	336.454
									660	247.102	252.278	201.993	241.597			241.597	281.69	299.688	208.465	328.64	348.317		328.64

## Sheet: Fig3
	Fig 3A	CS_VS_acq									Fig 3C	Whole session - extinction MAP									Fig 3E	Whole session - extinction recall MAP
		Control	Control	Control	Control	DHK	DHK	DHK	DHK			Control	Control	Control	Control	DHK	DHK	DHK	DHK			Control	Control	Control	Control	DHK	DHK	DHK	DHK
		Jedi	ObiWan	Referee	Organa	Jedi	ObiWan	Referee	Organa			Jedi	ObiWan	Referee	Organa	Jedi	ObiWan	Referee	Organa			Jedi	ObiWan	Referee	Organa	Jedi	ObiWan	Referee	Organa
	Pre-_x000D_snake	4.04	3.98	3	5.17	3.2	2.53	2.61	1.655		3	84.7715	114.621			117.405	110.809				3	86.5496	106.134			94.4551	121.828
	Post-_x000D_snake	8.935	13.995	11.45	9.33	8.415	9.51	10.08	5.86		4	83.5725	115.065			113.14	109.191				4	88.2915	108.801			94.4945	120.047
											5	85.2148	113.106	115.695		107.047	108.955	125.021	113.594		5	85.895	111.212	109.945		95.4949	119.593	111.846
											6	82.1105	109.26	113.137		109.71	110.218	123.479	120.906		6	85.9849	112.252	108.492	106.65	96.776	121.028	113.827	109.272
	Fig 3A	CS_VS_ext									7	78.0412	108.454	112.644	108.965	112.242	110.278	123.687	133.212		7	85.5765	106.604	109.753	106.182	98.1932	121.183	114.239	109.498
		Control	Control	Control	Control	DHK	DHK	DHK	DHK		8	85.0932	110.908	117.485	108.86	112.625	111.377	125.175	131.934		8	86.6645	107.701	112.193	104.937	101.832	119.438	114.393	107.629
		Jedi	ObiWan	Referee	Organa	Jedi	ObiWan	Referee	Organa		9	90.0189	111.888	122.428	104.335	112.399	111.3	124.598	125.565		9	87.7336	111.458	109.982	111.289	103.12	119.418	111.675	106.924
	CS 1-2	9.265	6.305	8.48	9.34	8.125	9.29	9.205	4.39		10	86.2806	113.049	118.807	108.904	112.704	109.781	123.508	136.209		10	78.3702	116.038	97.2272	106.114	104.965	119.311	110.028	111.111
	CS 3-4	5.815	5.56	5.94	4.305	7.93	10.175	9.385	5.445		11	85.0939	113.662	115.745	113.25	112.975	107.39	122.737	130.98		11	75.584	112.309	100.762	106.134	106.49	118.907	108.499	113.222
	CS 5-6	3.635	4.42	5.38	3.885	6.785	9.34	10.64	5.245		12	84.8231	113.693	116.654	111.967	113.771	107.523	124.907	125.674		12	81.0455	110.619	107.115	104.82	104.38	119.659	113.683	109.684
	CS 7-8	2.94	4.085	7.04	2.885	8.055	6.7	7.8	4.86		13	87.5163	112.117	105.453	115.552		108.315	123.04	139.511		13	81.9884	110.841	105.711	102.963	101.299	117.39	114.933	117.451
	CS 9-10	2.365	4.765	4.55	2.13	3.195	10.29	10.27	2.405		14	87.6762	113.335	101.608	112.248		106.883	123.58	132.197		14	81.2719	111.324	107.46	102.658	99.9232	117.621	114.716	116.885
											15	84.2471	113.947	110.036	113.699	113.365	106.068	122.786	124.888		15	85.3286	111.356	117.03	102.892		120.308	118.442	127.723
	Fig 3A	CS_VS_extrec									16	85.2817	112.341	112.821	107.301	112.686	107.87	125.213	122.423		16	91.9164	110.215	104.443	103.709	100.318	117.735	117.07	116.687
		Control	Control	Control	Control	DHK	DHK	DHK	DHK		17	85.7344	109.78	110.19	107.317	111.625	108.321	135.126	126.649		17	91.6468	109.134	105.369	102.379	96.3068	117.88	117.533	120.004
		Jedi	ObiWan	Referee	Organa	Jedi	ObiWan	Referee	Organa		18	82.0968	107.95	112.529	110.012	114.079	106.561	122.853	125.011		18	87.6358	110.764	109.317	101.878	98.3476	121.559	116.181	118.22
	CS 1-2	4.235	4.205	4.715	4.875	11.485	12.72	10.395	7.84		19	80.7416	109.585	116.092	108.745	114.036	106.221	121.625	121.32		19	84.3614	112.56	107.762	100.607	102.878	123.201	115.508	115.255
	CS 3-4	2.075	2.86	3.52	2.595	9.78	14.01	5.475	5.545		20	77.4416	113.26	113.858	107.122	112.772	106.796	126.935	116.886		20	82.8691	113.37	105.975	100.707		121.798	111.826	112.987
	CS 5-6	1.87	3.245	4.58	2.66	7.05	11.375	7.16	3.04		21	81.5031	112.742	112.619	107.234	106.55	110.088	123.963	116.369		21	83.0207	114.364	107.054	100.569	99.0787	119.93	110.115	114.03
	CS 7-8	1.725	2.33	4.03	1.08	8.54	8.425	4.36	2.195		22	85.989	115.989	113.477	105.714	103.667	107.224	120.132	120.01		22	77.433	111.58	107.943	100.418	99.3537	118.112	113.34	116.427
	CS 9-10	2.51	2.76	4.715	0.42	9.205	6.055	5.18	0.33		23	84.1501	116.953	113.083	105.718	103.103	105.219	118.543	116.836		23	74.7839	109.095	108.346	99.1453	100.148	118.622	116.129	116.625
											24	83.088	117.604	116.54	107.994	105.522	105.271	121.488	117.018		24	76.2249	108.384	109.486	99.7935	99.5579	119.073	112.403	115.662
											25	83.9588	115.576	117.943	105.273	113.732	104.879	119.623	117.676		25	78.1605	111.001	109.454	101.175	99.226	120.25	113.604	113.216
	Fig 3B	CS_MAP_acq									26	87.586	115.85	102.057	105.01	111.678	104.17	123.564	118.124		26	79.6647	112.229	110.393	99.339	98.8574	117.356	119.687	113.556
		Control	Control	Control	Control	DHK	DHK	DHK	DHK		27	87.8312	115.711	104.133	108.415	103.761	105.691	124.522	117.301		27	78.8106	111.948	108.34	97.9114	99.2945	118.635	119.061	115.411
		Jedi	ObiWan	Referee	Organa	Jedi	ObiWan	Referee	Organa		28	87.4009	113.466	112.116	107.791	105.977	106.225	123.462	117.711		28	79.795	111.634	106.956	94.4251	99.2108	120.224	116.914	117.019
	Pre-_x000D_snake	13.1371	-5.91186	-0.897615	-2.5034	5.25597	-11.2411	6.1352	4.27548		29	87.345	112.58	112.922	106.273	107.332	106.233	121.607	118.264		29	81.1774	111.088	107.113	97.8503	98.278	121.147	116.204	114.677
	Post-_x000D_snake	24.9661	4.40883	15.6842	8.57581	21.5582	15.5939	15.8606	10.458		30	89.2546	113.763	109.767	108.396	108.119	105.547	121.668	115.593		30	82.2403	112.697	107.088	99.9323	97.7382	120.486	113.892	112.813
											31	84.825	112.254	107.68	108.849	110.365	105.139	128.613	117.445		31	83.0734	113.335	107.05	108.118	99.0447	120.425	113.698	112.732
	Fig 3B	CS_MAP_ext									32	82.504	111.405	109.863	111.617	110.15	104.826	128.405	122.499		32	80.935	113.808	104.308	110.784	99.3559	120.912	111.201	110.382
		Control	Control	Control	Control	DHK	DHK	DHK	DHK		33	82.9034	107.027	111.705	112.115	108.896	106.251	123.217	118.251		33	79.3833	115.492	107.897	108.778	99.3494	119.803	108.929	110.16
		Jedi	ObiWan	Referee	Organa	Jedi	ObiWan	Referee	Organa		34	82.4536	104.686	110.174	105.747	107.518	108.278	122.015	114.209		34	80.3386	113.993	113.131	106.382	100.096	122.562	110.495	109.387
	CS 1-2	8.5187	0.0394665	14.947	-0.122032	25.3433	5.35072	20.947	7.91357		35	82.0773	110.02	108.831	103.231	104.4	107.526	123.048	114.865		35	80.3478	114.633	107.833	104.021	100.352	122.93	113.489	110.556
	CS 3-4	7.83755	-4.59097	10.0741	-3.77016	23.2411	7.87675	17.744	1.52164		36	83.4736	115.876	108.485	102.068	107.853	104.855	125.839	113.83		36	79.5798	114.868	99.9687	101.537	93.7679	123.219	117.023	113.729
	CS 5-6	6.33495	-5.98477	10.029	-3.41	20.2893	3.26957	18.848	-5.10736		37	80.6565	118.222	108.896	104.277	110.714	104.689	128.51	115.422		37	80.8361	115.11	102.415	103.107	94.5365	122.699	115.353	114.553
	CS 7-8	7.13478	-5.92415	5.61788	-5.87799	15.5911	0.514745	17.6933	-7.73112		38	81.856	117.447	109.096	104.305	106.594	106.445	120.554	110.745		38	80.8902	115.04	107.441	104.422	96.6867	120.044	109.107	116.586
	CS 9-10	6.20388	-6.39428	7.28513	-3.30526	13.0622	4.75939	19.9363	-6.26903		39	81.8976	117.276	111.751	107.738	103.38	107.112	115.029	118.086		39	81.0697	114.545	108.397	104.462	98.5929	121.15	107.877	114.288
											40	81.1109	116.513	114.431	107.997	110.749	106.333	119.22	119.691		40	82.311	113.674	104.053	102.261	99.2539	121.176	107.783	112.239
	Fig 3B	CS_MAP_extrec									41	85.4328	117.641	115.554	110.215	107.673	107.17	123.889	116.486		41	81.4843	115.638	102.239	103.169	99.0463	121.205	113.357	115.122
		Control	Control	Control	Control	DHK	DHK	DHK	DHK		42	89.2047	118.257	110.337	109.072	102.59	109.362	122.709	109.47		42	80.0454	115.717	107.202	103.301	100.607	121.472	112.499	111.559
		Jedi	ObiWan	Referee	Organa	Jedi	ObiWan	Referee	Organa		43	79.8506	118.076	103.624	107.6	102.234	105.542	123.506	119.513		43	81.4314	110.487	106.62	102.851	99.3051	123.168	113.612	112.353
	CS 1-2	3.1768	-0.67004	6.8166	-0.280276	11.5026	13.8647	12.7769	3.6251		44	75.0726	116.898	100.384	107.85	103.739	103.91	127.069	110.805		44	83.6644	111.673	107.375	100.195	97.907	122.415	112.994	116.699
	CS 3-4	-1.27104	-3.4631	4.8924	-1.97658	8.83811	7.30222	9.53039	4.33955		45	82.8954	116.942	101.716	106.926	107.504	104.894	126.394	117.669		45	84.8475	113.761	107.185	99.6549	98.072	121.963	112.819	119.037
	CS 5-6	-1.70438	-5.35834	2.53807	-2.42004	8.93214	5.29137	7.43378	5.7318		46	85.9286	116.874	97.4915	107.822	109.475	102.763	123.978	121.284		46	84.1831	112.631	105.339	98.4491	98.6099	120.085	109.928	117.575
	CS 7-8	-0.340558	-6.72805	1.99943	-2.47616	6.92018	4.04435	7.11665	0.547586		47	85.7115	116.552	98.9845	107.81	112.649	101.748	122.887	118.823		47	83.1975	112.65	104.245	99.8294	99.9213	118.386	109.566	115.807
	CS 9-10	1.20711	-4.14771	0.896666	-0.0302831	6.71954	1.35926	5.81185	8.89805		48	86.4974	116.99	104.702	105.85	113.424	103.734	122.732	124.599		48	80.3036	118.24	107.582	101.63	100.625	120.3	110.29	116.183
											49	83.2588	114.392	107.272	107.567	113.802	102.271	122.197	120.805		49	79.8316	119.297	108.967	103.373	99.6706	120.602	110.2	114.136
	Fig 3D	BL_VS_ext									50	86.4264	114.544	105.431	109.059	113.186	103.12	120.035	120.466		50	79.9843	119.179	109.169	101.307	98.8097	117.617	110.627	119.973
		Control	Over-activation								51	83.9579	114.779	106.13	106.809	110.974	101.316	125.457	121.564		51	84.3205	116.182	100.93	100.074	98.2204	118.017	111.044	104.771
	Jedi	0.035	1.197								52	75.4824	115.657	108.597	106.755	109.387	99.1676	124.045	119.54		52	71.3035	114.291	100.632	101.695	95.7977	120.359	111.615	117.393
	ObiWan	1.412	2.696								53	79.5741		111.67	108.972	110.219	103.653	120.95	123.231		53	72.5694	114.497	106.838	104.495	92.2013	122.369	108.528	113.312
	Referee	2.007	6.411								54	84.5397	114.68	110.058	106.294	112.026	104.245	120.463	127.917		54	79.0777	116.493	108.152	98.1877	93.1356	121.349	113.552	115.592
	Organa	0.2	0.29								55	87.6547	112.26	107.005	105.768	113.004	103.218	120.429	121.786		55	79.4643	115.006	108.011	101.899	95.5116	117.347	117.726	117.565
											56	85.022	112.027	108.482	107.032	111.629	102.591	118.457	131.166		56	78.9978	113.964	107.861	102.081	96.2639	120.897	112.833	119.576
	Fig 3F	BL_VS_extrec									57	81.5089	109.761	107.548	106.957	109.679	103.652	116.3	124.722		57	79.0227	114.632	105.892	104.899	97.3573	125.033	109.402	121.019
		Control	Over-activation								58	79.9258	106.145	108.279	106.725	108.722	103.045	117.23	115.565		58		112.931	104.209	113.564	96.5958	124.825	106.635	119.3
	Jedi	0.186	2.556								59	80.5338	97.3424	110.961	96.1813	110.292	100.712	121.647	112.875		59		112.323	105.452	103.967	96.4424	125.465	111.806	116.198
	ObiWan	0.585	4.468								60	81.8025	95.7692	119.045	94.0953	107.897	102.103	126.391	115.549		60		114.376	110.8	121.008	94.8251	122.427	117.076	114.896
	Referee	1.87	2.958								61	84.0237	99.1607	120.626	106.255		108.606	127.447	122.405		61	82.7426	116.84	109.987	119.071	94.108	122.94	115.606	115.58
	Organa	0.331	0.601								62	86.8659	103.923	117.322	112.023	108.987	111.229	121.404	120.137		62	83.2891	117.952	110.259	112.212	95.1979	123.603	113.691	118.029
											63	90.8509	108.257	110.552	106.928	108.832	109.788	120.714	121.548		63	84.1231	114.508	117.277	107.862		123.735	112.796	120.111
											64	89.565	108.859	111.391	111.181	109.412	108.218	129.566	122.816		64	88.2114	110.121	103.512	106.196		122.591	117.545	123.941
											65	90.4191	109.068	115.444	114.187	111.033	110.337	129.657	122.238		65	88.1016	112.73	102.159	107.702		120.626	119.314	125.752
											66	89.0489	107.732	116.004	111.795	113.175	109.027	127.597	127.928		66	85.5764	114.675	106.966	114.19	101.142	121.381	117.416	124.292
											67	89.1893	107.278	117.674	113.243	107.401	110.204	125.77	127.725		67	86.0714	114.548	108.134	114.756	102.954	122.31	118.553	118.983
											68	90.7226	107.355	117.578	114.08	104.354	109.878	125.822	123.52		68	85.371	114.437	106.561	111.486	104.504	123.802	116.064	115.061
											69	90.8894	105.941	116.758	111.783	105.768	107.151	120.998	124.045		69	88.1094	115.249	105.422	109.784	105.644	122.893	113.388	115.631
											70	91.3139	106.004	117.504	114.028	102.441	108.347	122.202	121.837		70		114.718	105.559	111.493	103.813	122.131	115.386	113.98
											71	89.6255	105.07	112.98	112.865	106.064	110.489	124.404	124.826		71		114.906	110.018	110.679	104.002	122.293	116.222	111.453
											72	90.3461	105.375	106.186	110.888	110.813	110.356	123.604	123.344		72	87.2981	115.844	110.523	105.458	102.61	123.956	116.724	117.004
											73	92.7077	106.835	109.269	111.938	114.123	109.603	123.836	121.588		73	85.3494	112.873	108.1	101.314	101.742	121.334		118.117
											74	85.8633	106.713	106.778	110.077		113.732	126.999	122.636		74	85.0984	113.186	115.272	100.968		122.82	117.536	118.251
											75	92.3814	105.162	120.71	107.118	119.789	114.383	130.154	123.99		75	86.3278	113.943	113.161	101.621	103.498	120.503	116.298	119.669
											76	93.9518	105.952	122.782	108.709	121.351	112.67	120.468	121.802		76		116.242	110.657	105.04	101.775	120.209	112.022	120.375
											77	92.4923	107.311	124.004	108.856	121.447	113.2	122.194	120.246		77	86.122	113.615	107.314	105.693	100.653	116.525	112.649	120.78
											78	95.8156	107.953	127.431	112.17	122.537	114.904		125.26		78	87.2345	112.811	104.879	110.095	101.093	114.44	114.103	120.091
											79	98.1501	107.017	127.531	113.496		114.815	124.028	120.525		79		115.055	107.01	109.686		117.364	113.381	118.561
											80	95.5825	106.362	126.571	110.311	121.493	114.819	120.979	122.96		80	83.6973	118.646	110.108	107.251	102.481	118.233	112.77	116.78
											81	90.0888	106.958	123.217	108.621	116.609	115.299	120.379	119.461		81	80.5179	116.614	111.134	105.058	99.3707	120.297	111.465	120.344
											82		108.57	119.775	108.288	113.252	115.458	123.138	115.07		82	76.7441	113.255	109.578	104.296	98.3697	119.76	115.507	115.125
											83	76.0688	107.934	105.657	110.093	108.779	113.455	122.962	117.337		83	72.3754	111.121	108.373	104.707	95.7363	119.038	116.896	115.204
											84	73.5553	107.329	104.977	109.661	107.711	113.401	120.139	123.064		84	66.8416	107.183	107.612	105.825	92.953	123.23	114.889	113.226
											85	74.0072	106.615	110.612	113.338	107.373	112.841	119.974	120.394		85	68.6071	108.724	106.816	103.467	87.5902	123.594	111.299	110.841
											86	76.9456	108.154	109.814	106.626	109.1	114.113	122.03	119.338		86	76.1368	114.533	106.906	104.828	87.1314	119.437	109.205	112.702
											87	80.9558	107.599	112.898	98.078	110.531	112.429	121.89	123.533		87	80.4064	111.975	106.943	113.162	89.7363	118.317	109.971	118.041
											88	84.6102	107.676	109.309	100.52	112.649	110.614	119.19	121.954		88	79.7185	113.748	106.185	114.548	93.2885	120.831	111.303	113.076
											89	82.6962	107.589	109.982	108.367	114.49	108.647	118.378	113.985		89	77.3406	118.231	106.259	110.59	97.4286	119.858	110.952	112.706
											90	79.6746	109.455	109.067	113.65	112.488	109.448	121.024	121.237		90	76.058	119.49	102.637	109.097	98.4464	118.993	109.511	128.11
											91	79.7134	109.126	108.024	120.155	111.916	110.853	116.998	126.035		91	76.2768	119.332	106.382	111.492	98.5266	119.313	109.258	130.059
											92	82.9725	108.204	107.446	118.514	112.244	110.924	116.544	117.123		92	81.3746	117.838	112.684	109.064	100.709	119.589	107.887	128.618
											93	85.2067	110.033	113.06	118.96	114.123	108.53	118.102	110.326		93	77.2581	116.179	109.279	103.73	101.872	119.642	105.504	129.639
											94	82.5196	111.454	114.34	118.888	114.552	106.55	111.204	116.761		94	76.0294	114.904	107.656	103.602	100.867	118.172	107.761	125.862
											95	83.6388	110.898	113.166	119.093	114.965	109.401	117.203	125.387		95	76.6556	115.037	106.1	106.224	96.6246	117.34	108.67	127.847
											96	83.3305	107.788	112.15	121.39	116.877	109.309	121.532	120.309		96	77.599	113.353	105.021	105.618	95.9153	119.856	108.96	125.397
											97	81.4076	103.465	110.92	119.715	115.074	105.129	120.052	115.829		97	76.8659	111.844	106.061	115.898	98.4475	117.718	110.049	123.999
											98	81.0988	105.965	110.04	116.146	114.264	105.103	116.899	120.379		98	75.8072	113.883	105.88	112.775	100.393	118.392	110.289	120.908
											99	79.7503	111.256	109.36	108.69	116.148	106.805	121.35	124.662		99	72.7785	113.862	105.299	111.936	97.8785	119.76	107.802	120.052
											100	80.4833	109.578	107.373	105.889	114.38	108.487	122.537	124.795		100	75.073	113.008	104.136	116.516	97.0172	121.098	112.926	119.236
											101	80.9745	106.75	107.272	109.183	113.344	110.141	120.309	116.664		101	78.2132	112.579	101.418	113.891	97.0176	121.646	108.677	118.303
											102	82.467	106.202	105.583	111.825	112.344	111.948	115.994	117.721		102	77.5246	111.703	101.733	109.764	98.1685	119.693	107.694	121.426
											103	83.7513	106.507	107.572	108.895	113.284	111.13	117.712	117.587		103	76.5143	111.551	102.829	109.483	98.4375	121.013	103.275	120.492
											104	79.3882	106.301	108.825	110.637	113.745	109.101	119.59	117.534		104	77.581	111.672	101.076	108.315	97.311	119.942	105.909	119.549
											105	80.2609	107.108	106.597	109.429	116.343	109.798	118.998	119.913		105	77.1903	110.263	104.341	107.187	96.7792	119.604	108.71	118.285
											106	78.3993	106.885	105.858	109.248	116.603	109.769	124.577	126.516		106	77.2703	108.907	94.3041	104.99	96.2774	117.867	109.481	115.727
											107	76.1905	108.293	107.268	109.112	112.636	108.225	124.418	119.427		107	71.5347	109.975	95.396	104.63	96.2473	117.422	112.1	115.817
											108	76.8079	108.128	107.147	107.317	112.183	109.398	125.296	113.573		108	69.1512	108.341	102.672	105.946	95.7835	120.646	115.937	117.53
											109	77.5772	105.975	102.138	109.937	111.447	115.946	125.273	113.775		109	75.5592	111.93	104.444	106.081	95.3018	121.843	114.499	114.58
											110	78.7706	104.183	103.713	107.621	110.796	115.388	123.106	121.279		110	79.4806	113.385	101.166	107.262	95.1313	122.618	110.802	115.878
											111	80.3547	104.401	105.807	103.754	111.419	110.747	123.341	121.58		111	79.1179	110.695	102.301	104.391	94.0852	119.822	107.275	118.165
											112	82.0484	108.401	102.983	102.279	113.276	107.95	118.751	116.189		112	77.9274	114.242	104.691	99.2461	94.021	118.176	108.159	112.617
											113	83.1787	107.385	103.143	104.349	115.032	107.234	117.047	120.243		113	80.3845	116.327	106.149	95.4494	94.2458	119.401	110.721	115.688
											114	81.4011	106.525	107.748	105.373	114.038	106.254	119.398	117.006		114	81.606	111.71	106.446	95.9682	95.2006	120.154	114.295	120.451
											115	78.9208	102.885	109.467	105.85	114.217	109.924	122.486	122.236		115	79.0446	110.002	105.728	99.6012	96.0614	119.83	109.082	114.658
											116	77.8643	100.644	110.453	109.463	115.68	113.4	123.113	127.536		116	75.408	110.777	103.957	105.058	95.7442	120.26	105.824	121.679
											117	77.9712	103.283	109.96	106.309	112.08	111.249	121.974	122.916		117	75.805	111.963	103.451	107.308	94.5647	118.989	109.371	120.179
											118	77.2422	105.213	109.617	104.067	115.143	109.529	125.165	124.218		118	79.2612	108.992	103.791	110.139	94.8104	117.383	113.279	113.476
											119	78.2293	105.737	111.183	105.853	115.013	107.732	124.037	123.901		119	80.5413	107.854	107.04	109.519	94.14	112.766	112.367	111.288
											120	81.0088	106.968	109.794	105.411	114.848	107.878	117.524	123.894		120	78.5596	108.978	108.833	105.547	94.0477	114.993	106.528	98.8399
											121	78.5894	108.275	109.805	111.109	114.698	109.803	118.341	120.06		121	77.9803	112.513	106.19	101.818	94.5962	121.186	107.629	111.143
											122	81.5388	111.335	113.413	110.562	115.909	108.401	122.038	124.319		122	76.8879	113.212	105.502	99.6556	95.7633	121.5	110.697	120.709
											123	79.8673	111.454	111.161	106.513	116.969	108.237	121.292	125.129		123	77.6561	112.081	107.41	101.478	95.4016	119.093	109.015	122.939
											124	77.5765	109.754	108.762	106.634	118.537	109.111	122.718	130.888		124	78.5604	112.433	107.644	103.997	95.1198	119.518	109.933	123.22
											125	78.9614	111.68	104.962	107.705	115.247	111.299	111.609	124.359		125	77.9218	111.626	105.426	100.539	95.4821	118.643	114.915	124.569
											126	74.7305	110.423	108.026	104.921	112.036	110.225	122.782	119.284		126	77.8544	113.051	103.405	93.119	95.4628	116.421	114.072	125.977
											127	75.4943	109.037	109.186	109.237	111.853	110.03	121.971	121.632		127	78.7292	112.46	101.644	97.965	90.647	119.08	111.418	127.391
											128	79.3148	108.048	112.56	110.206	116.533	111.729	122.464	125.781		128	79.0378	109.561	103.651	106.278	88.7194	123.337	112.242	127.876
											129	78.7534	108.546	109.818	105.464	121.58	114.833	125.843	124.798		129	81.6321	110.362	101.261	95.6334	92.188	121.537	114.006	128.297
											130	80.9119	110.192	95.9304	110.278	119.935	117.357	121.867	123.679		130	79.5633	111.281	93.9064	110.296	95.2979	119.241	111.966	124.432
											131	80.5818	110.031	93.7773	107.779	120.518	110.061	122.965	124.598		131	76.3286	111.751	97.1731	119.454	95.4026	118.56	97.9651	122.618
											132	81.0241	109.405	98.7195	105.06	121.741	106.254	127.171	129.684		132	76.4762	110.317	102.579	119.171	96.1744	118.78	98.4809	126.65
											133	80.4421	108.629	105.058	114.456	115.58	106.638	129.587	124.81		133	78.3274	110.407	106.829	113.261	97.1047	121.692	105.291	116.258
											134	81.135	110.188	105.202	110.984	119.018	107.043	120.274	119.419		134	74.8149	110.085	109.359	113.463	95.9951	120.764	105.043	114.146
											135	80.6802	112.489	106.662	118.617	120.928	107.589	120.504	124.265		135	75.487	110.627	111.134	116.171	94.7594	119.828	103.305	109.641
											136	76.9243	111.298	108.348	114.65	120.345	106.228	124.392	123.186		136	80.6032	107.418	110.76	110.08	95.5255	124.512	102.722	108.113
											137	78.5682	110.271	108.165	108.418	120.917	111.635	118.855	127.827		137	80.2753	106.008	108.1	104.173	95.9766	106.399	108.336	109.207
											138	70.9516	112.365	110.175	105.504	126.422	114.692	117.731	134.693		138	79.7501	108.314	108.089	108.599	96.6262	120.477	109.41	121.926
											139	67.5327	113.055	112.558	110.242	111.561	113.128	121.101	120.034		139	78.6598	110.404	107.524	108.833	97.349	121.824	109.157	122.01
											140	75.3745	113.601	111.559	110.103	115.49	111.583	119.912	134.517		140	78.9224	110.916	106.342	111.109	96.726	123.258	109.624	118.304
											141	79.9639	114.575	109.078	106.932	117.103	115.209	118.66	128.134		141	78.5132	110.556	104.879	108.726	96.8685	123.381	109.678	114.211
											142	84.4199	111.201	106	101.214	120.153	116.634	124.657	125.951		142	78.5373	110.079	104.811	107.148	95.9554	124.299	108.63	107.459
											143	84.0307	109.164	104.945	102.443	119.277	115.601	127.06	133.294		143	77.8936	109.298	105.191	106.665	96.1184	120.943	108.851	118.738
											144	83.4384	110.671	106.88	106.311	112.217	114.954	125.881	130.739		144	77.3581	108.424	102.713	105.892	95.8748	118.8	111.835	105.59
											145	84.5084	111.109	107.867	105.05	112.959	114.146	126.143	122.412		145	76.4665	108.437	107.791	106.881	95.1594	114.947	110.795	121.072
											146	87.5017	112.392	106.926	106.772	114.138	111.159	126.278	127.046		146	76.448	107.863	99.112	109.338	95.8348	114.565	108.106	122.219
											147	87.3182	113.371	105.473	107.125	115.741	112.486	127.953	129.571		147	75.8003	108.325	91.9821	107.615	95.1155	116.449	106.166	125.138
											148	87.5888	116.224	109.755	106.536	113.938	114.596	128.18	128.642		148	73.1374	111.089	95.9271	108.989	94.7115	117.333	107.816	126.827
											149	91.2083	113.876	111.376	106.024	113.387	118.356	127.219	134.194		149	69.3282	110.156	103.342	112.233	95.7688	115.895	114.093	128.694
											150	92.8158	108.46	104.53	106.982	112.882	117.82	119.428	142.055		150	66.1757	110.519	107.755	104.623	95.9618	116.231	112.65	125.094
											151	91.562	103.117	95.7982	108.516	115.738	119.177	112.971	136.722		151	71.9805	111.153	106.114	116.504	91.9226	117.223	109.226	121.925
											152	89.1762	102.097	93.7925	107.68	118.679	121.764	119.243	114.746		152	79.3183	109.799	105.525	112.894	92.7015	116.017	103.335	116.871
											153	89.3242	107.355	96.4629	104.03	119.104	119.854	127.811	115.993		153	79.0354	110.655	106.216	108.235	94.3252	116.451	105.858	115.796
											154	88.3426	109.353	102.002	105.036	120.08	116.87	126.556	120.708		154	79.6186	109.563	105.721	105.364	94.5939	116.915	108.63	117.842
											155	87.9312	110.058	112.979	105.101	120.728	119.852	129.569	126.162		155	78.9312	108.396	107.795	106.368	95.9906	118.687	109.973	118.006
											156	88.7548	107.791	118.058	105.764	120.882	121.147	131.233	127.313		156	78.2467	107.164	107.52	109.175	97.9881	119.881	106.898	118.355
											157	90.1455	106.28	117.361	105.738	118.99	118.996	127.676	121.798		157	77.1313	106.737	107.998	106.737	96.0122	120.519	107.042	117.648
											158	89.4074	104.995	121.905	107.853	114.925	117.97	121.945	121.051		158	78.5516	103.617	110.466	104.439	95.5886	119.956	109.152	117.162
											159	93.2206	103.944	121.653	112.139	115.579	119.727	122.598	122.375		159	79.2059	98.1585	108.006	102.984	96.0187	117.936	109.759	116.147
											160	89.2393	105.336	118.965	108.152	118.018	120.352	125.53	119.302		160	79.3705	98.0404	106.053	104.326	97.2884	117.592	109.558	115.89
											161	86.4202	106.843	118.666	104.545	117.943	116.449	121.365	124.593		161	77.9203	103.82	94.6248	107.704	97.3777	117.546	110.267	114.282
											162	85.382	106.856	118.185	104.856	118.713	112.677	113.332	124.641		162	79.4548	113.719	93.9814	108.903	96.004	117.365	109.064	113.084
											163	84.7322	106.26	117.866	105.835	117.552	106.554	110.738	123.669		163	81.2084	115.236	102.059	105.414	95.4584	117.172	107.166	114.836
											164	82.5934	105.736	117.163	106.929	118.451	105.119	116.776	124.276		164	82.5825	114.207	102.638	100.76	92.5823	117.094	108.567	113.571
											165	77.7564	107.859	115.245	107.923	117.067	107.421	118.825	125.052		165	81.4219	114.815	102.571	99.9009	87.8779	119.911	108.587	115.974
											166	73.6344	111.768	115.84	108.474	116.31	106.897	120.54	124.566		166	79.0725	112.886	105.103	102.044	90.6719	117.175	108.851	119.866
											167	66.0326	112.01	113.088	106.187	116.429	106.463	118.045	124.648		167	79.9903	113.569	106.942	102.96	94.5571	114.67	107.099	120.129
											168	64.4214	110.999	113.296	103.456	118.818	108.119	122.258	127.999		168	81.2558	114.28	105.443	101.895	98.7685	115.897	104.363	121.924
											169	70.3088	104.86	116.434	97.8156	120.272	112.306	122.004	126.16		169	79.1668	112.56	104.387	101.311	100.202	118.53	101.237	120.073
											170	75.0267	103.197	120.024	98.9164	121.134	112.028	118.756	122.391		170	77.7293	111.792	103.593	100.108	98.5665	118.382	103.584	118.598
											171	79.4086	102.234	114.413	100.647	119.782	110.824	120.977	124.589		171	76.709	111.386	102.181	100.546	99.1601	117.134	110.184	121.51
											172		102.605	113.435	101.161	119.463	110.825	121.708	124.228		172	74.5896	112.088	102.404	102.627	100.832	117.63	110.455	124.092
											173	82.9116	104.645		100.589	117.219	110.565	121.315	124.675		173	75.8081	112.507	101.54	99.4104	99.5501	116.496	106.868	120.945
											174	79.1527	104.836	116.597	105.858	113.597	110.578	120.204	124.02		174	73.9863	111.245	104.44	102.167	98.9885	114.001	107.424	118.515
											175	81.9905	104.865	115.176	105.729	109.762	110.436	123.854	122.139		175	74.5897	107.692	100.302	107.165	100.05	112.959	108.967	118.935
											176	81.3127	105.646	112.854	105.314	110.746	110.808	123.491	119.052		176	75.9839	109.072	104.208	110.92	98.2159	118.485	107.892	122.763
											177	82.5712	105.261	112.731	104.436	112.109	114.095	120.525	121.265		177	77.8402	111.831	108.432	108.51	98.4736	119.49	105.705	121.455
											178	82.7713	104.501	112.082	103.56	112.965	113.048	112.814	121.935		178	79.1313	111.334	109.557	107.32	98.5136	113.826	107.632	118.413
											179	80.8798	103.879	111.343	103.472	114.333	111.518	115.648			179	77.3015	111.236	108.878	108.793	99.1603	106.815	118.277	117.946
											180	79.7222	103.099	110.465	102.522	115.159	111.657	120.504			180	76.3008	110.727	105.226	106.856	98.3453	105.824	121.048	120.725
											181	78.7034	105.707	112.97	102.476	115.434	111.472	120.603			181	77.8857	111.846	104.455	104.954	99.6209	109.789	112.254	120.81
											182	81.5914	105.926	101.945	101.525	117.618	112.414	121.007			182	80.4102	112.798	101.597	103.906	100.027	113.023	110.948	120.741
											183	80.0872	103.689	98.8444	101.896	118.559	112.314	120.585	121.956		183	80.8161	112.66	95.2025	106.477	97.6473	110.154	114.818	119.459
											184	77.8413	104.171	106.382	100.606	119.513	111.957	113.767	126.061		184	82.2022	112.427	100.582	106.741	98.3942	108.364	114.333	116.509
											185	76.6893	103.989	107.827	106.117	118.513	111.558	110.602	125.143		185	83.0796	111.948	110.573	102.74		111.515	111.801	114.12
											186	76.2028	103.942	109.45	113.229	119.305	110.277	111.349	121.4		186	80.7591	111.02	112.585	99.6476	97.8092	117.366	110.811	113.361
											187	76.4871	104.133	107.085	113.414	118.428	110.011	117.324	120.67		187	79.6219	112.835	110.688	100.118	95.0087	117.483	107.418	114.326
											188	79.2374	106.168	110.608	111.504	121.311	109.668	115.662	124.159		188	82.3864	113.46	111.85	106.298	94.2811	118.239	107.181	115.15
											189	79.2794	104.355	110.728	103.892	112.366	111.041	115.927	120.462		189	81.1055	112.258	108.272	106.194	94.049	119.992	113.668	116.715
											190	77.4014	105.705	107.9	101.255	119.49	109.962	116.453	121.71		190	81.8943	111.64	111.747	107.034	93.065	121.728	113.445	101.18
											191	76.4527	105.029	107.665	103.269	121.788	108.794	120.685	120.573		191	83.4109	110.231	118.144	106.374	91.7621	120.25	110.404	114.174
											192	79.6929	106.889	108.018	103.756	121.562	107.665	122.487	121.01		192	82.7013	110.714	109.133	103.227	89.3609	120.121	113.256	117.256
											193	79.461	106.925	108.174	101.41	122.289	110.517	117.793	117.448		193	81.4062	109.783	105.566	104.175	85.5546	118.982		120.641
											194	79.3398	105.321	106.276	103.173	120.573	111.297	117.601	115.024		194	80.8163	110.359	106.986	109.177	88.0832	118.448	118.002	119.666
											195	76.7095	106.002	108.84	104.201	121.001	110.792	120.655	118.849		195	84.4718	110.454	104.203	114.641	92.5947	118.956	115.515	121.11
											196	76.8275	105.253	110.343	105.153	119.055	109.744	120.03	122.713		196	85.3983	108.15	104.453	109.644	95.9541	119.888	108.629	121.217
											197	77.7949	108.354	109.535	105.968	119.853	111.276	115.343	128.653		197	82.5672	107.861	107.366	93.3603	97.6123	120.096	107.632	122.039
											198	80.4762	110.764	107.439	96.7819	117.483	111.677	115.831	126.144		198	81.3501	110.408	108.106	113.757	95.2477	119.501	109.077	122.892
											199	84.2835	111.621	111.597	101.448	118.044	110.254	108.854	120.547		199		112.278	101.543	112.448	95.7922	117.86	109.101	124.099
											200	83.6094	109.637	112.822	110.611	109.108	111.424	106.55	122.513		200	78.0773	110.257	101.195	106.321	94.9558	118.407	105.93	124.48
											201	81.6277	107.108	109.756	116.313	117.848	113.001	113.85	121.586		201	76.0558	107.237	103.469	113.248	97.6087	119.879	102.341	123.133
											202	80.9585	105.74	100.013	105.828	119.542	111.674	119.951	122.094		202	73.5948	108.216	102.873	116.133	98.3928	119.68	106.112	122.615
											203	81.2802	106.021	94.3792	97.9777	120.037	113.203	118.157	118.237		203	74.918	109.837	100.668	123.922	99.1424	118.438	113.411	133.58
											204	80.9494	106.615	97.8737	105.609	119.069	114.688	113.666	116.483		204	75.3853	110.883	102.353	118.871	100.382	114.195	112.463	114.818
											205	80.1295	108.875	105.99	106.192	119.299	114.281	115.124	116.018		205	78.2581	109.067	101.675	117.028	99.2015	113.032	108.971	120.135
											206	81.3889	107.478	112.599	107.005	113.251	110.581	120.457	117.808		206	77.2081	108.092	102.931	117.182	95.4804	112.104	108.4	117.299
											207	80.6353	104.23	113.915	105.736	114.48	107.598	115.91	118.381		207	78.5065	109.842	105.403	107.975	94.8672	113.846	108.985	118.511
											208	78.4407	102.605	111.697	102.491	116.309	110.575	113.849	120.883		208	74.6103	110.184	104.981	107.058	93.2974	112.327	109.138	121.642
											209	78.0696	102.191	111.502	101.577	118.543	111.364	113.662	118.008		209	72.1473	107.868	104.747	112.633	93.7839	111.126	108.263	123.351
											210	79.9101	104.513	111.135	102.945	118.008	111.384	113.868	120.983		210	64.0708	107.516	105.706	116.971	93.7608	111.376	109.666	112.284
											211	80.6877	104.899	111.8	103.681	116.78	111.35	110.834	121.738		211	59.9773	107.942	106.568	115.644	93.426	109.176	109.09	122.477
											212	79.2753	106.23	110.814	103.412	115.523	112.562	110.22	118.068		212	62.5093	109.501	105.817	110.225	93.8087	108.826	109.44	118.722
											213	77.434	107.498	112.574	102.403	114.789	109.985	116.285	116.873		213	69.1702	108.919	105.932	89.0631	95.2066	111.28	109.341	112.481
											214	75.6453	106.891	114.057	101.531	115.615	109.167	117.333	116.537		214	77.0248	110.459	105.091	103.011	98.425	112.154	109.4	118.052
											215	77.4106	108.225	111.939	102.549	117.168	107.778	116.354	113.864		215	80.2641	109.065	105.151	112.003	96.2627	114.029	107.466	114.102
											216	75.6853	110.21	109.52	104.371	107.083	106.688	115.35	112.514		216	79.2326	108.354	104.701	118.377	93.0669	112.458	108.421	113.499
											217	77.1769	108.36	107.04	105.588	114.261	106.183	115.934	117.947		217	76.9043	107.202	103.753	115.866	92.1721	110.183	105.741	115.438
											218	66.8071	105.366	108.385	102.039	114.108	107.27	108.262	118.457		218	76.2939	107.224	103.647	113.406	91.4599	110.078	106.492	124.431
											219	65.2431	100.265	109.559	100.672	112.715	109.292	108.173	114.348		219	77.248	108.697	106.851	111.214	88.8082	110.845	109.756	107.05
											220	71.9972	95.4108	108.794	102.067	113.659	111.251	120.666	111.331		220	77.9862	109.558	105.909	110.472	88.4637	111.93	107.815	128.91
											221	76.1699	99.0905	108.353	114.507	115.306	112.544	113.816	114.951		221	76.5952	108.507	106.944	116.484	91.0877	112.577	105.813	113.802
											222	78.6801	103.107	109.09	107.32	115.148	113.793	109.709	114.558		222	75.8834	106.678	109.671	116.143	91.6429	111.174	107.874	124.187
											223	81.6472	105.064	108.405	114.324	110.944	114.162	113.408	117.844		223	76.5375	105.566	107.447	114.468	92.7911	111.531	111.947	126.375
											224	82.3715	106.418	109.396	109.507	109.893	112.56	117.152	118.965		224	77.8754	107.505	107.047	116.586	92.7854	110.059	110.039	125.735
											225	81.0271	105.687	111.591	105.366	111.905	110.249	116.083	115.876		225	79.2613	108.722	106.484	118.492	93.1549	111.116	108.265	124.843
											226	81.651	103.506	109.577	102.629	108.511	109.073	114.7	118.506		226	79.7496	107.384	105.437	107.365		112.187	108.537	128.162
											227	89.0242	110.002	105.294	106.02	110.285	111.128	115.085	117.079		227	77.5819	106.551	105.188	99.8994	88.7554	112.899	106.402	116.161
											228	87.8704	113.545	103.406	104.217	111.746	115.242	113.536	116.235		228	75.9922	105.848	106.081	105.906	89.5641	112.773	107.06	118.415
											229	86.0947	112.777	106.412	103.847	110.289	117.216	115.782	116.343		229		105.582	97.292	108.329	93.7178	113.017	108.485	119.641
											230	86.2001	111.877	109.711	108.073	113.68	116.68	116.5	116.119		230	71.8343	105.319	88.6699	104.921	96.603	112.665	109.83	114.169
											231	87.8252	111.302	108.163	106.305	114.078	116.92	118.107	118.019		231	71.9178	106.632	94.3666	106.8	99.5335	111.658	110.17	112.271
											232	87.9568	112.294	107.247	107.386	115.772	117.408	123.556	117.053		232	74.2467	107.124	99.6504	102.731	99.4909	111.997	110.567	114.491
											233	87.1406	111.16	110.222	109.575	114.551	118.873	122.766	114.179		233	77.3567	107.179	99.9992	107.142	96.531	112.471	108.291	111.362
											234	85.8828	109.807	110.936	104.478	113.428	119.294	121.166	114.154		234	74.6802	108.194	103.627	110.594	92.7901	112.598	107.589	109.718
											235	87.4189	110.48	107.562	103.064	111.856	119.898	121.901	115.935		235	75.0092	108.104	107.258	113.51	92.9109	113.355	109.93	108.151
											236	87.3845	111.092	106.716	102.873	107.799	118.595	125.017	113.499		236	78.7984	105.502	107.114	110.508	90.831	115.176	110.179	108.634
											237	86.1526	111.326	109.894	102.706	115.421	120.138	119.185	116.266		237	78.5065	104.717	106.154	106.678	91.2818	117.396	105.727	115.699
											238	86.6138	110.995	109.396	102.589	116.715	119.507	114.003	116.992		238	77.1651	106.067	106.374	108.764	91.5408	114.219	106.672	113.246
											239	87.5611	111.1	108.901	103.158	116.426	115.143	116.511	114.311		239	75.9011	104.774	106.372	122.588	92.8359	112.913	107.316	115.537
											240	88.3619	114.567	110.615	105.647	115.083	114.644	120.344	114.886		240	77.9697	103.734	103.935	97.3693	94.093	112.379	106.494	115.157
											241	91.5633	114.061	112.612	106.02	114.277	116.638	114.118	115.558		241	79.2238	105.843	104.716	113.925	93.7083	112.741	105.549	115.782
											242	87.3714	110.519	112.092	105.909	114.495	117.989	114.521	113.411		242	78.2323	108.688	96.4367	111.844	93.3879	113.877	105.172	115.921
											243	84.211	105.912	107.285	107.78	112.561	119.631	120.836	112.79		243	78.705	110.075	93.8264	128.143	92.2591	111.846	108.499	114.413
											244	84.592	104.794	109.901	104.847	111.202	118.85	122.992	116.823		244	78.5463	106.566	97.0958	120.595	91.0422	111.007	110.648	114.104
											245		106.822	115.413	102.511	109.685	117.57	117.571	113.661		245	78.525	106.009	100.797	115.918	90.9829	107.661	110.005	117.061
											246	84.4497	106.94	97.581	104.172	110.242	119.148	118.908	115.055		246	78.4725	107.684	102.519	111.837	92.7671	109.44	107.524	116.205
											247	80.6255	106.413	97.2561	105.163	110.815	120.844	127.112	120.543		247	78.6099	109.017	101.419	117.221	93.4162	112.719	106.51	113.859
											248	79.7278	103.818	105.229	105.752	104.293	122.108	121.86	116.932		248	77.646	108.868	103.173	125.884	94.5964	115.178	107.599	111.831
											249	77.3115	100.484	107.365	104.851	110.285	115.507	109.67	115.969		249	75.9997	109.367	104.82	118.601	92.4685	112.453	105.91	115.395
											250	75.6841	100.999	110.986	104.724	110.446	108.776	116.936	116.457		250	76.7232	108.507	106.094	119.671	91.7077	110.208	106.893	112.082
											251	67.8502	99.7679	114.591	105.176	109.078	106.485	125.277	117.339		251	77.7761	107.219	104.11	124.659	92.1953	111.542	108.667	112.869
											252	63.8056	102.969	115.223	108.788	110.05	110.218	115.591	114.025		252	78.5396	109.551	102.492	118.775	92.2977	112.331	106.729	112.774
											253	66.8011	101.402	119.626	104.857	111.822	111.515	110.389	115.912		253	76.0752	110.18	104.032	114.509	94.8458	110.409	106.811	113.64
											254	71.9533	105.174	119.984	105.335	113.727	108.852	113.318	115.884		254	74.1017	109.118	104.75	125.345	93.8807	110.389	108.954	110.918
											255	78.9033	105.999	117.484	109.472	112.729	104.466	119.05	116.308		255	72.9721	110.828	105.401	118.574	95.2467	112.918	107.365	112.796
											256	75.5301	102.854	111.345	108.01	113.724	102.466	118.97	116.246		256	70.2963	112.226	109.033	100.361	88.7712	113.635	101.919	115.967
											257	75.8447	100.47	105.444	104.824	113.609	104.492	118.15	115.132		257	72.4028	110.433	107.221	100.874	86.7545	112.368	104.862	113.735
											258	72.4555	101.964	104.505	103.941	115.16	106.677	116.786	116.906		258	74.9931	103.662	104.066	101.599	89.5588	112.205	110.535	110.529
											259		101.923	108.664	103.678	112.694	109.331	114.341	119.433		259	75.1561	100.234	103.689	101.98	92.2829	112.034	109.032	108.717
											260		100.578	113.879	104.39	110.291	110.366	117.82	118.354		260	74.5462	102.737	105.718	103.317	95.2711	111.776	105.503	109.669
											261	76.9927	100.433	114.817	99.7284	112.737	111.784	118.072	123.007		261	76.4496	103.466	105.022	105.205	97.3476	111.417	105.269	109.039
											262	78.9194	102.257	107.047	99.5669	113.572	111.602	115.658	123.268		262	77.6245	106.584	103.457	104.635	97.8397	112.46	106.044	110.999
											263	82.7415	104.113	112.82	102.12	112.437	109.593	117.443	120.212		263	74.0775	108.263	100.564	104.86	95.3889	115.148	105.8	112.852
											264	85.3435	103.507	112.837	101.331	113.454	108.611	120.142	122.461		264	66.1399	109.37	96.7342	103.38	94.3119	114.407	105.692	113.828
											265	85.3534	103.796	115.057	100.103	113.628	109	118.191	128.533		265	67.1602	109.85	87.5021	101.915	93.9772	114.289	105.412	113.835
											266	82.0889	105.892	119.019	107.909	115.182	109.967	120.167	126.689		266	71.8422	115.267	91.6175	102.886	92.9609	112.792	105.675	115.031
											267	79.6949	106.743	107.834	109.95	116.394	110.035	123.058	124.625		267	76.6814	112.833	96.6794	105.842	93.2135	111.85	108.019	118.453
											268	78.0581	105.324	108.821	106.14	119.657	108.25	119.747	124		268	79.3681	111.363	100.162	105.406	93.6982	111.795	109.287	112.903
											269	80.6346	105.734	107.435	101.96	117.998	108.831	115.962	122.397		269	80.0643	108.561	104.033	102.338	92.6142	112.772	105.889	112.844
											270	83.2877	106.177	108.977	100.124	115.678	111.321	114.67	118.16		270	79.0137	105.738	108.332	102.068	93.9028	115.704	106.779	112.71
											271	81.1288	106.025	107.389	98.9275	110.793	110.665	112.467	119.861		271	78.9333	105.407	107.395	100.513	93.6315	118.507	107.867	109.405
											272	79.6393	103.335	106.9	99.5527	109.485	107.967	112.594	121.628		272	81.3118	104.898	106.316	100.69	93.2162	119.044	105.386	108.692
											273	79.5587	104.057	107.592	98.7	107.27	106.115	115.283	120.662		273	82.8105	107.854	106.962	105.666	94.5386	112.722	106.147	110.132
											274	81.9857	104.351	110.289	98.6661	106.255	106.043	117.729	116.725		274	80.1858	111.767	105.671	98.7764	94.7685	109.021	110.6	112.637
											275	83.9611	102.537	110.384	100.375	102.953	108.662	122.339	116.784		275	78.7567	112.601	101.626	101.782	94.6763	111.506	109.192	113.355
											276	83.0957	104.155	108.478	99.6237	106.342	108.031	119.638	114.898		276	82.5997	111.704	103.609	106.754	94.2033	114.915	106.395	110.451
											277	83.2358	104.578	109.874	97.7022	107.66	106.79	116.93	113.687		277	81.4548	110.636	102.038	108.749	94.4165	114.467	105.599	114.114
											278	81.5871	105.646	109.254	97.4233	112.621	107.132	117.908	118.945		278	79.9859	108.755	97.4704	111.04	94.1321	111.722	106.021	115.154
											279	81.1698	108.249	106.073	99.6188	106.111	111.309	110.544	122.223		279	79.7227	108.487	97.8253	109.462	92.8123	111.981	101.481	111.652
											280	82.7682	105.855	104.63	102.58	105.677	112.097	113.271	120.363		280	78.9373	107.793	103.747	106.603	94.918	110.283	97.9138	113.027
											281	81.428	106.136	107.758	101.971	108.878	110.602	121.824	120.176		281	78.078	108.412	105.158	112.007	96.168	114.613	97.3179	114.822
											282	80.0899	107.516	110.389	97.4942	111.464	109.437	120.105	120.922		282	79.7106	109.391	107.711	111.129	95.4266	114.095	99.4959	110.446
											283	81.5913	109.998	107.957	98.7926	112.64	109.996	115.138	121.194		283	82.8243	107.772	108.431	110.873	94.9236	113.775	106.001	114.124
											284	81.3227	106.713	104.814	99.9423	113.389	113.597	115.166	119.579		284	79.1381	110.213	103.456	106.907	94.297	111.712	108.471	120.992
											285	78.9054	104.303	108.309	99.0064	110.415	114.184	117.9	118.578		285	75.8328	109.593	105.681	105.652	96.6582	110.779	110.47	117.289
											286	79.7734	106.962	111.639	100.061	108.587	114.079	124.522	117.491		286	76.1148	110.21	105.555	98.5944	94.3407	113.328	111.063	118.034
											287	84.8163	101.909	112.238	101.219	110.14	113.623	120.471	118.537		287	75.8094	108.456	107.662	100.253	92.975	114.771	110.473	119.245
											288	83.6564	102.938	108.389	98.0652	112.316	111.02	112.637	118.13		288	74.4278	110.222	103.162	107.565	92.635	111.893	109.034	116.177
											289	80.2827	105.175	107.251	96.5404	109.495	107.312	116.434	112.624		289	73.93	114.438	101.802	107.035		112.483	107.189	115.466
											290	78.953	105.499	108.572	99.2679	112.204	108.884	125.498	114.115		290	74.9145	114.981	102.648	110.546	91.6264	113.54	109.232	110.362
											291	78.8756	105.541	107.885	100.148	109.417	107.799	118.382	114.266		291	76.9151	113.47	100.459	113.118	90.5487	112.886	112.285	109.441
											292	78.6416	109.441	108.075	101.632	113.879	106.808	116.325	117.22		292	75.6328	114.788	103.2	111.29	85.7284	113.066	112.863	119.672
											293	77.0901	108.256	110.657	102.54	113.18	107.159	123.136	114.007		293	74.2504	112.991	109.702	111.783	82.1204	113.637	108.663	119.078
											294	77.5919	106.351	113.359	103.105	114.325	110.485	123.525	113.097		294	75.6631	112.348	114.489	113.745	87.0086	113.761	110.183	116.979
											295	81.9116	105.153	111.254	102.985	114.368	110.705	120.445	115.612		295	77.3314	111.184	110.12	111.362	88.6882	114.264	114.028	118.794
											296	82.4723	105.88	105.928	103.224	115.9	106.666	118.598	117.29		296	75.1041	112.787	106.617	107.376	91.811	113.597	111.404	121.682
											297	80.7042	109.266	107.133	102.809	114.759	107.827	119.137	113.787		297	74.7575	113.068	106.854	107.719	90.8804	113.138	112.406	121.867
											298	81.9881	108.724	107.456	102.785	113.803	112.439	117.329	113.155		298	79.927	106.409	106.018	107.84	91.0177	113.73		119.909
											299	84.4608	107.131	106.877	101.502	112.233	111.509	119.254	113.817		299	80.5133	107.721	108.083	107.834	90.7214	114.957	114.628	115.301
											300	82.5088	103.976	107.526	102.175	112.882	112.031	122.482	113.47		300	80.1181	112.932	108.273	108.777	91.6842	114.825	117.725	119.633
											301	80.1652	97.3426	108.244	98.9613	112.482	110.451	119.681	113.482		301	81.9701	112.306	108.546	110.043	91.1402	115.243	111.954	119.099
											302	80.1614	99.304	107.777	101.359	111.464	109.316	117.808	115.326		302	81.8436	110.934	102.788	110.674	92.1877	115.745	108.213	116.431
											303	78.124	106.353	107.351	109.413		109.701	122.27	115.046		303	79.9267	112.657	102.039	107.362	94.0389	115.804	108.893	116.539
											304	75.6373	108.869	108.038	105.199	110.022	111.518	123.183	115.413		304	80.0217	114.11	107.63	106.219	98.806	115.207	104.79	120.998
											305	77.5346	107.796	107.384	100.977	112.844	112.45	125.027	116.678		305	78.8627	112.957	101.163	109.518	99.3852	113.737	103.626	118.341
											306	69.806	110.42	103.798	101.066	111.762	111.921	123.978	112.422		306	81.2864	112.595	102.89	108.514	100.247	111.308	104.354	117.354
											307	64.8175	110.264	106.612	103.112	111.927	111.165	113.948	111.382		307	81.607	111.314	107.621	110.115	99.0032	112.359	110.887	116.942
											308	65.3317	109.72	109.095	101.088	112.474	110.657	111.045	113.44		308	80.0911	110.882	109.45	106.763	99.5101	112.552	109.914	120.286
											309	71.4017	107.958	110.175	100.721	110.95	109.844	114.044	113.182		309	80.8853	109.786	109.85	106.498	99.1383	113.382	107.897	120.048
											310	75.1111	105.164	99.4885	99.2859	109.412	109.934	116.573	110.534		310	83.9271	111.594	106.835	90.9467	98.1829	113.743	107.561	116.652
											311	80.0217	108.98	89.1996	96.4235	109.686	104.24	113.905	111.27		311		111.228	103.037	105.229	96.4736	113.157	107.639	118.545
											312	87.3681	108.641	93.2138	97.696	108.542	103.819	115.058	111.354		312		110.669	107.888	112.523	96.2391	112.974	106.877	124.207
											313	91.6308	107.758	100.308	97.4155	109.168	105.947	115.553	111.901		313	82.6787	111.839	110.674	113.079	96.6848	111.239	106.884	113.836
											314	91.7324	108.539	106.757	94.4565	103.562	107.044	111.093	111.535		314	77.462	110.198	107.731	113.01	94.782	110.159	105.673	121.558
											315	92.4625	108.056	108.814	96.2543	112.899	108.519	108.653	109.894		315	76.3123	109.405	103.445	111.979	90.6704	110.465	105.148	124.844
											316	90.6513	109.241	111.576	101.102	113.777	110.429	112.546	110.755		316	68.458	110.833	94.4276	111.448	86.9848	110.638	106.944	128.732
											317	92.6072	107.36	107.77	99.8989	112.87	114.236	115.108	110.055		317	76.7188	115.124	96.6809	109.491	86.8288	112.342	107.801	125.719
											318	87.577	106.02	106.757	101.063	116.553	116.974	111.98	108.754		318	73.8128	113.179	100.095	104.419	92.4727	111.047	104.236	123.258
											319	88.2738	108.088	103.629	105.241	112.427	114.709	111.336	111.331		319	74.1527	103.694	100.216	102.799	94.3265	110.252	105.812	119.335
											320	89.6467	108.759	104.102	102.801	115.871	112.959	114.487	109.971		320	75.0036	105.069	98.5438	102.216	96.7955	110.073	104.244	117.58
											321	86.5501	108.358	107.61	99.7542	114.076	113.424	115.065	109.864		321	72.6022	110.621	95.1434	102.369	96.6966	111.686	106.37	115.987
											322	87.9464	107.821	109.676	100.312	112.202	115.469	111.752	112.974		322	68.799	113.979	97.4577	105.651	97.4735	111.073	105.042	113.38
											323	90.0647	107.338	110.623	101.975		114.261	113.672	110.743		323	63.8534	111.134	101.067	105.619	96.3613	111.568	111.06	113.276
											324	88.3977	108.091	117.309	100.817		106.188	118.398	109.453		324	67.717	109.392	100.801	103.812	96.2377	110.787	104.736	117.986
											325	89.6456	107.469	110.809	97.7973	111.791	104.076	115.761	111.801		325	74.7024	106.382	102.091	104.756	95.9102	110.755	110.174	118.016
											326	89.7435	106.993	100.038	99.0317	112.67	108.889	112.581	113.372		326	76.4431	106.627	102.703	99.9405	96.5611	113.689	105.868	114.768
											327	89.9	106.558	102.436	99.3213	108.329	110.925	117.735	116.805		327	77.8649	109.055	102.77	101.459	97.0626	114.006	102.67	122.237
											328	85.1585	107.751	108.436	100.638	108.57	114.331	117.688	115.199		328	76.9993	108.372	101.781	104.528	96.8465	112.009	105.35	102.837
											329	82.8922	106.667	108.213	103.372	108.647	115.694	117.66	109.783		329	79.1504	109.702	101.516	102.18	95.159	111.518	108.577	117.252
											330	82.4145	105.803	107.457	103.147	109.389	117.845	120.066	110.121		330		109.95	101.162	102.953	95.8946	110.885	107.67	115.183
											331	86.4003	106.237	107.673	103.596	111.702	121.769	120.005	112.267		331		109.478	104.085	106.498	96.5313	109.566	104.746	117.628
											332	82.7776	108.564	106.504	107.288	112.546	118.804	118.139	112.348		332	82.8345	110.842	103.618	106.062	96.0477	108.918	106.023	118.154
											333	79.7073	107.986	107.619	106.519	113.248	115.636	113.314	112.052		333	84.4731	108.687	101.865	104.999	95.7088	110.601	107.655	122.6
											334	79.2347	105.288	109.54	104.242	111.614	113.195	115.082	112.949		334	81.4657	109.172	100.776	105.016	94.4814	112.954	104.794	121.119
											335	79.004	102.741	107.464	106.506	110.616	111.855	120.702	111.778		335	79.4099	109.943	101.987	108.633	93.4678	112.546	103.401	118.676
											336	79.4279	104.209	104.733	104.476	111.403	113.903	119.28	111.35		336	79.1006	108.88	104.43	108.723	94.2019	110.943	102.409	118.305
											337		104.224	106.419	102.284	110.42	114.174	119.002	111.261		337	78.3537	108.127	104.222	106.835	97.134	108.049	103.193	121.929
											338	79.2927	103.762	109.236	101.71	109.773	111.483	122.41	109.841		338	78.4328	108.225	103.32	105.801	96.0711	109.985	107.628	117.957
											339	77.7297	108.393	109.306	104.247	111.256	110.323	124.713	111.604		339	77.2991	111.358	103.344	103.612	94.9321	111.96	107.571	107.191
											340	78.2361		110.469	102.177	107.965	112.076	122.923	108.859		340	77.0677	106.287	101.9	99.8994	96.3822	112.407	102.313	108.414
											341	82.8207	100.508	109.317	99.9543	108.083	111.481	120.638	108.568		341	77.7661	106.347	100.372	105.137	96.6576	114.141	101.329	114.625
											342	84.2683	102.576	108.969	102.783	110.27	110.806	121.098	109.038		342	78.2808	106.825	102.435	110.689	96.1628	114.638	105.451	119.537
											343	75.1862	102.681	115.695	106.484	110.755	112.148	110.114	109.005		343	78.2241	106.922	101.802	120.402	96.3178	111.967	109.214	121.044
											344	69.2793	104.015	107.833	104.113	111.249	113.906	107.159	110.647		344	76.8838	106.618	100.208	109.094	95.9852	110.534	105.293	117.692
											345	73.9311	105.115	97.241	101.031	108.707	110.763	110.65	109.022		345	75.5621	109.38	102.702	99.4819	89.743	109.277	104.709	119.874
											346	81.2821	107.047	100.538	100.573	109.8	107.714	114.811	111.235		346	76.0596	108.434	101.775	106.814	94.2722	111.551	107.13	116.969
											347	80.1205	107.399	106.191	101.154	111.549	105.363	117.708	110.978		347	74.7224	108.482	98.435	108.159	96.227	114.488	108.951	117.342
											348	82.0809	107.035	110.284	102.872	106.143	106.874	117.252	113.122		348	73.9557	103.225	99.8313	108.326	96.4901	108.849	107.436	118.718
											349	82.5728	104.095	113.787	107.994	109.484	108.552	115.089	110.317		349	75.2193	102.106	101.296	107.094	94.5462	108.592	108.033	116.1
											350	85.8494	100.712	115.606	106.193	111.811	108.874	113.199	107.196		350	76.414	106.236	99.7199	111.865	93.6865	100.993	108.944	131.976
											351	85.2431	101.455	115.314	107.586	111.86	108.609	110.927	110.38		351	77.3981	105.324	102.257	120.043	95.3945	99.7843	109.849	121.06
											352	83.5631	100.014	113.236	112.153	113.309	109.806	113.28	108.014		352	77.6065	105.898	104.335	121.275	96.3672	108.885	107.561	116.049
											353	82.8336	99.6949	115.705	108.539	115.285	106.194	118.404	106.672		353	76.5231	110.251	104.549	117.348	95.1418	114.521	106.483	118.048
											354	82.8245	102.929	113.754	109.617	119.653	105.565	117.344	111.423		354	76.0802	112.722	103.491	128.443	92.8721	115.913	107.244	115.825
											355	80.7521	106.186	115.232	101.032	119.906	107.665	114.091	107.558		355	75.7051	111.461	104.697	124.19	91.687	116.094	109.46	124.073
											356	84.3004	107.034	112.625	97.8587	120.889	107.064	114.066	109.328		356	75.2466	109.634	104.217	106.53	92.2733	113.924	108.948	125.663
											357	86.3309	105.013	110.862	104.565	121.04	106.554	117.24	113.347		357	77.174	107.924	101.6	110.653	92.7575	112.967	108.395	119.341
											358	84.8347	104.039	112.71	109.635	120.321	109.286	114.936	113.242		358	76.6993	107.816	100.052	113.362	93.4865	112.373	107.55	116.888
											359	81.3738	103.181	108.368	104.584	114.836	110.385	110.291	113.081		359	76.004	108.848	104.716	128.607	95.3616	110.922	105.68	118.194
											360		103.376	110.288	97.3176	108.688	106.736	109.925	114.22		360	73.7714	110.909	107.921	128.653	95.3505	111.65	100.81	119.435
											361		104.414		102.316	106.466	105.106	114.572	113.895		361	71.7007	109.005	105.282	118.057	96.4412	112.341	104.763	128.077
											362		105.065	108.796	110.323	103.446	106.202	116.826	114.597		362	74.4702	108.395	99.037	93.1915	94.3779	113.12	106.888	107.398
											363		104.022	104.917	99.0589	104.813	108.089	113.226	112.813		363	75.4972	107.467	98.9899	91.5306	91.4012	112.882	105.548	125.585
											364	80.0608	98.3046	105.251	95.679	103.221	107.86	113.657	112.005		364	73.559	108.773	101.504	97.4301	92.1528	111.076	105.38	127.457
											365	80.1542	98.3586	107.457	107.284	103.299	110.137	115.313	114.837		365	73.9434	108.247	105.212	106.594	94.5828	111.086	105.856	124.938
											366	83.9214	95.2307	100.822	107.154	104.623	111.54	112.069	113.251		366	76.8439	108.084	97.2699	103.743	96.1594	112.526	105.504	127.563
											367	86.5164	94.4491	100.184	101.92	104.803	109.062	108.839	111.866		367	77.044	110.136	91.9445	105.428	94.8498	113.793	105.218	130.324
											368	83.6091	99.9924	106.026	104.65	104.069	106.238	112.097	115.035		368	74.9676	109.912	95.9379	108.045	93.4905	110.279	105.434	128.556
											369	78.8153	97.2529	105.553	106.566	105.983	106.552	113.562	115.279		369	74.0531	106.484	101.463	109.252	92.0845	110.726	101.522	127.033
											370	80.0347	96.4003	105.014	115.639	109.571	105.26	109.303	110.555		370	65.5003	108.37	101.39	107.464	92.5761	114.062	96.7444	124.589
											371	79.9855	96.9683	104.368	111.57	107.347	104.852	113.275	111.445		371	62.8162	112.705	101.952	108.248	95.5395	112.046	100.281	122.148
											372	81.1352	98.1151	105.28	107.224	105.595	104.057	116.61	113.516		372	66.7695	112.305	102.474	107.889	93.8209	113.144	104.594	122.773
											373	80.6873	101.114	107.227	104.886	106.985	102.372	114.006	110.093		373	73.2384	109.813	103.216	106.509	87.9401	98.2103	106.756	119.514
											374	81.4598	103.447	106.299	103.982	106.863	105.124	106.026	107.702		374	78.5678	106.996	101.72	104.747	90.0593	114.087	104.314	118.549
											375	83.3082	105.719	108.069	115.231	108.695	105.983	105.731	108.912		375	82.3313	108.162	102.259	102.314	92.8466	116.931	106.836	119.184
											376	83.8711	107.724	108.602	111.838	106.535	107.811	114.138	108.234		376	81.3177	109.246	106.092	101.142	94.509	116.338	109.438	119.273
											377	80.938	108.526	108.065	97.0475	104.635	109.51	114.079	108.888		377	79.8086	109.162	107.453	100.812	96.857	116.405	107.707	120.468
											378	79.8863	107.365	108.146	97.3052	103.091	109.433	107.463	115.703		378	77.1561	109.144	106.364	103.034	98.3868	116.519	105.267	119.126
											379	80.4446	107.345	109.06	97.7843	106.436	108.492	106.465	114.461		379	76.8843	109.093	105.296	116.03	98.6522	114.836	106.063	117.176
											380	80.3547	108.088	107.619	100.436	106.596	109.383	112.495	112.352		380	75.7893	108.352	104.855	98.6249	99.9544	113.813	107.298	112.701
											381	80.5709	107.275	103.561	99.6571	107.429	109.444	110.273	113.117		381	74.7115	109.697	102.716	115.292	99.9545	115.602	110.213	113.644
											382	78.235	104.815	106.349	100.47	106.506	107.298	108.114	113.377		382	75.309	110.329	103.098	114.52	98.0152	113.534	109.623	112.355
											383	80.0231	104.363	108.46	99.1362	105.814	105.441	112.909	112.159		383	75.4272	105.3	101.91	107.622	98.5588	112.9	108.115	113.541
											384	81.3311	103.858	106.239	98.3176	103.356	106.078	115.076	109.857		384	76.0735	104.957	100.863	103.381	99.102	112.226	107.612	119.917
											385		104.654	107.879	100.32	103.228	108.971	116.245	110.573		385	76.2974	109.711	102.264	103.131	99.9634	111.341	107.297	130.152
											386	83.6147	103.279	108.093	100.734	103.831	107.515	114.608	109.489		386	77.7194	111.903	103.514	108.939	99.1041	111.019	106.693	109.811
											387	83.2049	101.22	105.425	101.33	106.118	104.635	115.017	111.037		387	78.2276	110.829	103.798	109.849	98.1005	111.975	105.443	122.93
											388		100.743	106.145	103.141	106.828	103.497	110.32	108.634		388	77.3767	108.794	103.37	107.207	97.4519	112.079	107.698	117.586
											389		100.126	110.79	108.121	106.768	103.979	108.647	108.212		389	76.8263	106.582	104.792	103.537	99.3117	110.52	110.215	114.232
											390	85.0601	101.269	112.198	103.251	104.936	105.471	111.483	108.387		390	77.5917	107.772	108.145	100.397	98.9727	110.653	106.299	124.045
											391	88.4408	100.683	105.54	98.3443	104.372	107.866	109.088	105.135		391	77.8349	109.383	107.688	100.978	99.1552	109.671	105.78	124.302
											392	86.7473	102.647	106.996	100.395	103.784	109.258	105.192	107.621		392	74.4116	109.346	108.119	103.39	100.143	109.964	107.71	122.405
											393	83.2039	102.599	108.841	103.737	103.72	105.16	108.124	108.247		393	72.7998	110.486	108.21	105.566	100.013	110.169	106.975	126.414
											394	84.4662	102.234	107.953	100.918	104.9	101.899	106.446	106.643		394	74.1113	111.692	101.012	104.677		108.826	106.463	125.827
											395	83.7197	102.088	107.268	100.288	104.674	100.604	109.508	107.987		395	74.4844	106.743	90.7899	107.122	99.0407	109.95	110.295	123.776
											396	83.7461	103.674	108.163	101.631	103.859	102.626	111.887	110.28		396	71.7913	104.828	92.7451	106.796	98.6819	111.675	108.322	121.882
											397	83.7776	105.548	105.645	102.316	103.858	104.587	111.01	114.658		397	72.3421	97.6129	98.685	103.686	96.0504	110.897	104.295	121.262
											398	84.5146	105.358	106.258	101.026	104.437	105.439	111.168	111.457		398	75.0147	96.7122	101.307	100.438	95.524	110.164	110.407	121.231
											399	80.7148	103.446	110.206	98.6451	105.38	104.865	113.168	110.108		399	77.2726	101.9	105.07	98.3959	96.5259	111.233	111.573	122.84
											400	81.2082	100.967	110.442	95.7837	105.029	105.806	113.808	110.197		400	80.0437	107.206	105.907	100.283	96.4914	113.239	108.923	121.108
											401		100.86	109.322	95.8909	102.097	109.55	111.745	114.444		401	78.1803	110.332	108.205	102.721	93.3288	112.23	110.539	122.258
											402		101.375	108.894	97.1552	98.4104	109.794	112.695	112.26		402	78.7401	114.504	111.156	103.339	93.1378	109.87	109.595	120.909
											403		101.796	108.157	95.4291	102.127	108.126	111.805	112.479		403	78.7347	114.478	110.118	103.608	94.2157	110.112	105.511	120.855
											404		100.935	105.473	98.5542	101.388	106.421	108.694	111.254		404	78.7235	112.125	109.066	104.376	96.0858	110.057	106.626	121.603
											405		100.984	106.226	99.8396	102.667	106.54	108.052	108.656		405	76.8391	105.823	102.939	102.926	91.6695	111.542	108.812	122.364
											406		103.397	106.155	98.2243	102.627	107.343	108.743	107.489		406	77.4264	106.722	101.112	103.837	89.6416	110.503	109.39	120.778
											407		105.435	105.363	99.5462	103.92	107.533	110.381	108.335		407	79.469	110.221	104.984	99.6017	91.025	110.792	107.046	120.436
											408	88.315	104.051	105.271	100.046	105.539	105.541	117.515	107.245		408	77.5027	110.058	105.705	104.55	94.8349	110.502	106.094	121.104
											409	88.1702	102.766	104.469	95.2228	106.421	104.745	118.561	110.46		409	77.8845	110.786	106.038	103.123	94.2951	112.418	110.781	122.57
											410	84.5871	106.263	106.497	96.0252	103.822	107.389	107.401	109.536		410	78.9213	110.01	104.234	101.765	93.8704	119.145	108.987	119.219
											411	86.675	107.579	107.135	102.147	104.411	107.459	107.955	114.562		411	78.9895	110.553	102.339	101.526	93.671	116.487	110.196	118.855
											412	85.0244	107.711	104.791	99.5358	104.101	103.201	116.137	110.173		412	78.17	111.594	99.0506	106.263	94.2831	116.043	114.026	118.02
											413	82.9331	106.87	105.646	99.5559	104.647	103.79	116.337	106.893		413	75.619	109.848	91.3031	108.675	94.0656	114.144	110.773	116.387
											414	86.4578	104.538	105.976	101.179	105.413	104.781	113.546	109.781		414	76.5198	109.757	90.9989	105.219	95.3903	110.592	104.058	120.601
											415	87.5213	104.114	104.376	102.411	103.873	104.68	113.357	112.095		415	77.1355	108.038	96.4165	101.272	96.5114	112.383	105.456	121.734
											416	85.788	105.225	107.435	103.54	103.391	105.175	117.799	109.289		416	74.9531	108.552	100.772	99.5729	97.5091	114.282	106.022	122.01
											417	88.4376	106.334	107.502	104.523	100.143	107.25	117.648	107.493		417	71.5658	108.748	99.8309	104.22	95.6585	112.835	101.13	122.456
											418	87.4624	107.842	104.273	107.824	101.634	107.225	114.882	110.577		418	70.4599	109.239	102.408	109.928	94.4926	114.392	102.815	119.885
											419	88.2407	108.628	105.228	105.782	102.972	107.668	115.685	110.383		419	69.8474	107.133	101.758	103.615	94.455	117.178	104.715	115.428
											420	91.0006	108.572	109.855	104.479	103.24	110.076	116.595	108.034		420	71.0308	109.022	101.213	102.341	94.4702	114.838	105.152	116.233
											421	91.4554	108.523	107.265	110.568	103.202	110.061	114.395	110.943		421	71.873	111.089	101.713	106.071	92.5271	113.062	104.073	112.417
											422	84.51	106.492	103.716	105.45	103.508	109.57	117.302	112.471		422	71.618	110.1	103.651	104.804	92.6989	114.393	105.128	110.508
											423	82.845	106.479	108.371	102.459	104.272	108.786	116.721	109.099		423	76.4018	109.647	102.888	104.226	91.9541	115.853	105.236	111.056
											424		107.971	108.03	106.574	104.149	111.687	114.572	109.155		424	77.1935	109.559	106.353	102.717	92.4162	114.368	110.545	111.129
											425	83.3183	109.04	102.347	104.782	104.598	112.225	117.203	112.7		425	75.8978	107.989	91.195	103.548	93.5145	115.39	109.414	113.641
											426	81.3682	107.302	103.356	105.046	105.447	109.627		110.712		426	71.9727	108.781	97.2451	104.56	92.5306	116.209	108.604	115.404
											427	76.6958	106.115	106.77	105.591	104.526	108.686	118.567	108.447		427	65.4359	108.505	96.3416	105.159	91.1804	115.05	109.746	112.82
											428	70.2374	105.695	114.22	104.218	104.154	111.745	114.77	105.468		428	64.278	108.51	104.377	103.531	92.5907	115.198	109.609	112.983
											429	67.7495	100.8	108.949	105.181	104.363	112.617	113.133	106.15		429	67.3892	109.67	107.18	102.857	94.7211	116.344	108.894	113.473
											430	69.9569	103.396	103.734	102.596	103.416	114.223	110.387	106.361		430	71.8647	110.094	104.029	106.247	94.5654	115.234	107.466	113.683
											431	74.5444	102.186	105.678	100.269	102.937	112.617	111.006	104.542		431	79.2129	109.55	101.389	113.116	94.0838	114.149	106.518	123.219
											432	75.3578	102.754	104.275	99.6107	102.487	114.338	110.764	107.588		432	81.9527	108.406	101.754	89.8836	93.4251	115.59	110.445	104.773
											433	77.2965	104.931	108.103	100.223	102.502	110.073	111.582	108.802		433	80.0514	107.847	102.655	110.153	90.9147	112.83	111.507	118.951
											434	83.366	105.745	106.406	99.0463	102.415	108.869	113.259	108.404		434	76.9521	109.016	103.145	113.65	90.2208	111.415	108.808	114.488
											435	86.6355	105.24	107.386	91.1973	102.104	108.742	117.711	110.164		435	74.481	106.079	101.771	109.091	93.1446	110.812	107.138	114.803
											436	86.0169	103.702	111.722	98.0386	103.11	112.415	115.685	108.719		436	73.4115	103.199	100.156	111.686	89.6252	110.932	109.871	115.126
											437	87.3639	102.614	110.321	106.567	102.862	111.669	113.069	106.806		437	73.338	107.861	100.131	115.209	88.6649	111.715	108.081	115.368
											438	85.0471	102.411	112.388	104.484	105.768	107.452	112.966	109.452		438	75.5694	109.321	101.74	106.073	86.8291	109.436	107.344	117.546
											439	80.5276	101.223	115.156	109.752	106.456	101.883	113.88	110.384		439	78.6372	108.571	102.506	101.798	88.3174	111.479	109.739	121.479
											440	78.3738	101.187	114.691	103.749	107.347	103.412	117.804	107.416		440	78.9263	108.969	99.7296	110.594	87.8294	113.76	110.257	121.462
											441	77.7388	102.001	114.721	116.581	108.667	106.616	120.316	111.418		441	75.9099	107.924	99.2144	108.839	88.6653	112.536	110.837	121.78
											442	77.87	101.126	116.086	109.982	107.937	106.212	116.861	113.952		442	73.0533	110.688	103.236	109.843	90.6752	110.339	107.395	122.122
											443	77.8606	99.609	118.25	103.979	107.605	107.525	111.538	109.596		443	71.6973	110.531	100.801	111.684	93.7704	111.912	107.398	117.118
											444	79.4514	100.089	114.022	106.791	107.124	109.377	112.281	108.036		444	71.341	109.384	99.5767	108.876	95.9934	112.638	108.73	116.627
											445	81.3607	102.515	111.305	108.914	105.071	110.455	114.428	110.272		445	70.7122	109.222	101.568	101.293	97.1198	111.801	107.756	107.072
											446	78.1139	101.002		105.538	103.068	110.382	113.996	109.888		446	71.6901	103.97	100.484	102.878	98.1995	110.176	106.056	97.7816
											447	79.4395	101.049	112.09	102.345	103.183	109.013	115.919	107.977		447	72.0816	103.5	99.5892	107.939	96.4702	109.206	105.891	103.717
											448	77.3366	96.6157	111.071	101.133	104.259	107.906	112.643	109.601		448	72.8168	106.732	100.787	112.07	95.5158	111.105	104.49	115.384
											449	77.4	94.8477	109.028	101.918	107.523	107.339	115.515	110.73		449	72.8571	109.298	102.603	112.862	95.5341	110.666	103.228	111.337
											450	79.5656	89.6552	109.717	100.439	107.969	106.115	121.411	106.746		450	73.6734	110.942	100.698	113.583	95.044	111.309	103.299	104.45
											451	77.6534	89.8108	102.015	100.352	108.174	106.34	117.535	108.313		451	73.9304	112.041	98.4836	109.659	93.1122	111.487	104.739	116.249
											452	78.5607	93.2078	99.3897	100.359	111.973	108.002	112.398	108.275		452	72.4125	109.326	99.8321	114.622	85.4053	107.976	106.442	117.492
											453	80.5842	97.9827	102.266	102.252	111.454	105.402	111.866	110.638		453	71.7175	110.747	100.695	110.525	85.4369	109.724	106.596	125.365
											454	82.2057	102.964	105.447	99.9075	110.788	105.471	114.63	108.571		454	71.8787	111.315	99.5805	112.079	88.265	109.336	106.534	134.917
											455	80.8308	103.607	108.363	97.5642	111.568	102.926	112.453	108.531		455	70.0754	111.549	99.5388	112.259	89.4716	109.503	107.452	126.3
											456	79.557	104.244	108.912	97.579	112.002	101.191	116.117	111.626		456	72.7552	110.804	100.129	107.415	90.6547	112.862	105.323	129.36
											457	81.0561	103.383	107.922	99.2624	112.078	99.7113	111.992	115.101		457	73.1965	110.149	99.8613	108.27	94.5926	114.283	108.27	133.244
											458	81.2943	104.994	107.576	99.9834		99.3481	111.62	111.1		458	72.6776	109.425	99.5258	122.316	96.4764	113.369	108.379	109.709
											459	79.2849	106.26	108.899	99.6768	102.316	99.5734	117.113	109.773		459	73.9103	110.368	103.331	118.029	97.8938	109.909	107.948	105.348
											460	82.3315	105.198	108.888	99.6992	99.8876	101.366	117.493	113.3		460	74.0665	110.922	102.954	124.814	97.8962	109.498	109.632	103.438
											461	81.0257	104.751	107.65	98.3916	99.5697	101.463	110.765	111.777		461	75.4925	104.512	100.373	131.265	95.7451	112.903	108.912	106.826
											462	79.0632	106.432	105.699	96.0984	100.474	102.171	111.733	110.999		462	76.3493	104.689	99.2241	109.382	94.5153	113.524	105.129	112.805
											463	81.0706	101.746	105.883	98.2772	102.152	100.967	116.134	108.867		463	76.6506	106.469	97.7936	97.6044	95.14	111.753	104.025	116.116
											464	82.2894	101.618	105.675	98.7485	104.117	102.624	118.204	108.299		464	74.6796	108.011	101.851	104.036	98.4926	111.994	104.263	114.421
											465	81.2857	103.632	107.903	100.52	104.283	101.604	120.382	110.114		465	72.8611	107.496	104.09	109.747	99.819	112.2	103.309	123.975
											466	79.2763	106.275	107.034	103.346	104.925	101.32	117.859	113.728		466	71.8321	106.521	105.085	111.941	99.9895	114.783	106.012	116.184
											467	79.6614	104.65	104.264	100.534	106.655	102.93	114.684	115.538		467	71.216	106.462	104.329	113.834	97.6555	101.621	110.567	115.903
											468	78.5491	102.01	106.312	98.259	103.435	101.654	116.926	112.425		468	74.4975	108.745	103.847	113.969	95.4958	101.485	108.644	115.004
											469	77.2428	100.846	109.55	98.1003	102.89	101.335	119.092	109.862		469	74.5861	110.265	104.323	110.707	94.0768	110.048	107.965	115.615
											470	76.4716	104.375	107.362	97.8203	102.074	101.909	117.072	112.483		470	72.7611	107.436	94.1441	114.165	93.0158	108.142	103.733	114.157
											471	76.5684	104.086	107.024	95.5458	104.439	101.451	118.057	113.739		471	73.1449	107.38	92.317	111.877	92.8147	104.678	102.236	118.914
											472	79.7652	102.385	110.396	94.337	104.68	100.448	117.398	113.022		472	72.7161	108.653	95.8573	113.586	95.0463	108.508	105.177	122.256
											473	80.2728	102.539	111.081	94.9408	102.581	99.6955	114.215	107.153		473	74.395	107.769	98.9907	113.149	96.0573	109.876	106.098	116.561
											474	80.388	103.999	110.17	94.7489	102.479	102.365	112.806	104.538		474	75.313	106.056	100.924	109.411	94.6396	112.55	108.162	123.292
											475	81.7583	103.606	108.793	93.0348	102.467	103.132	115.208	106.255		475	71.5834	105.041	100.229	113.058	93.7713	115.245	108.117	109.112
											476	82.6624	104.208	104.843	96.6721	103.109	103.052	114.963	108.659		476	72.8504	104.437	103.606	110.58	93.1293	116.781	107.024	127.586
											477	81.6302	103.492	104.7	96.3519	105.243	102.565	115.049	108.001		477	64.9477	106.639	105.971	110.139	93.5732	111.638	108.42	124.107
											478	78.5106	103.539	105.328	98.2829	105.184	103.813	117.174	106.473		478	60.1424	108.901	105.696	100.702	92.9033	111.659	109.173	124.939
											479	80.4256	103.468	109.232	104.581	105.482	104.596	117.973	109.229		479	61.7006	109.443	103.089	107.651	92.626	109.513	107.625	125.501
											480	79.5281	102.281	109.407	105.266	106.6	105.103	119.945	107.532		480	69.356	108.749	100.972	114.036	93.4416	110.977	106.631	126.311
											481	78.4246	101.465	107.721	102.327	106.043	104.554	119.927	109.312		481	72.9994	105.018	106.173	112.797	93.6731	112.25	107.412	125.457
											482	80.0062	102.107	104.566	94.9394	102.991	105.412	118.312	109.782		482	76.8717	104.402	104.893	108.432	92.5277	118.527	104.107	123.699
											483	79.2835	98.4598	106.55	93.7485	102.078	105.127	111.803	107.272		483	80.6009	106.08	96.1096	106.719	92.4056	94.9389	103.929	124.904
											484	84.3265	97.5619	108.072	102.4	99.2091	104.683	112.013	106.34		484	80.7929	106.777	92.7586	108.252	94.1781	108.529	105.281	124.968
											485	85.8034	98.3428	107.594	104.341	95.0642	105.919	107.784	112.448		485	80.3815	106.854	98.5547	108.328	94.1836	115.909	105.774	122.805
											486	81.537	100.103	111.604	99.8315	96.0624	105.921	106.87	114.782		486	80.5706	107.784	103.012	108.054	94.549	115.631	100.663	122.937
											487	79.762	102.231	112.569	105.863	95.0503	104.983	111.637	114.824		487	81.4282	108.209	102.459	108.442	93.7496	108.632	98.2081	111.778
											488	78.8084	103.856	105.128	101.527	96.6064	103.565	119.739	114.857		488	82.6058	107.814	101.061	104.74	92.4343	110.912	99.9545	112.558
											489	78.3913	101.12	89.4729	100.147	99.1516	105.489	117.997	112.932		489	80.8353	105.599	98.6853	105.247	89.7144	113.355	102.566	110.302
											490	80.1072	104.346	90.1494	101.262	98.4697	105.141	118.835	116.748		490	79.6452	107.802	104.218	108.441	90.4505	113.198	106.859	117.944
											491	80.889	107.191	95.7433	102.95	99.2468	104.76	121.152	107.171		491	78.1972	109.44	97.6223	107.471	91.7408	112.184	107.88	115.688
											492	78.9148	109.799	99.0212	102.248	101.054	102.456	121.068	114.061		492	76.2653	105.501	91.4535	106.059	91.9293	111.276	106.362	122.858
											493	77.7061	110.1	101.711	101.888	101.32	103.191	118.779	114.812		493	78.1589	104.549	94.556	102.829	92.8774	113.101	108.454	128.698
											494	73.5855	109.46	104.101	104.05	104.313	103.796	119.796	117.149		494	79.7973	107.283	103.986	101.649	93.892	111.429	109.795	137.035
											495	72.8428	109.007	108.136	102.051	104.274	103.045	120.846	110.894		495	78.8597	108.397	98.9516	102.829	94.8976	112.061	109.378	124.476
											496	76.5109	109.51	109.141	98.1832	101.947	103.362	120.075	109.181		496	78.6075	108.117	98.659	103.005	95.1756	113.129	109.752	119.068
											497	82.872	109.488	109.054	102.157	100.246	101.28	117.835	113.813		497	79.7592	109.156	99.7682	103.139	96.4251	115.07	108.038	114.01
											498	85.4311	108.381	113.375	104.169	99.7822	101.199	118.215	122.771		498	78.3512	111.479	101.861	102.936	95.0027	113.798	108.817	115.638
											499	86.6285	108.773	100.898	101.675	99.9345	99.462	118.841	119.497		499	79.2957	110.716	99.0836	103.819	90.8785	111.312	109.001	114.205
											500	87.8595	108.401	111.225	100.37	100.601	96.4161	119.961	115.839		500	80.5	109.5	99.2663	103.337	88.134	111.199	106.907	115.981
											501	86.1634	109.894	105.477	102.831	102.259	95.0279	117.764	129.246		501	79.9095	108.676	100.491	101.409	90.2207	112.882	102.026	117.033
											502	89.0025	109.789	105.575	102.959	102.68	98.6659	114.662	104.122		502	79.7333	105.577	100.772	104.137	91.143	113.728	101.978	120.605
											503	90.8047	110.296	106.733	100.46	102.52	102.427	112.465	121.408		503	80.1354	103.952	101.837	104.528	92.8826	112.324	106.031	120.053
											504	90.2317	108.079	107.49	100.612	100.683	103.319	113.516	119.756		504		106.365	104.099	104.797	95.4236	110.444	105.794	117.428
											505	87.2724	108.724	107.32	99.8624	96.1629	104.584	121.902	111.331		505	80.8234	107.475	104.939	105.044	96.1117	110.293	107.595	125.802
											506	86.1655	108.745	107.409	98.6483	96.9058	104.629	123.439	107.771		506	76.5168	107.133	103.954	104.686	97.7558	111.177	111.837	111.588
											507	83.8753	108.81	105.79	100.3	97.9816	103.94	121.666	113.703		507	77.9637	107.193	104.564	104.358	99.3667	110.766	108.581	123.117
											508	82.9388	107.002	106.541	99.6237	98.9038	106.993	123.828	118.833		508	79.3411	107.596	101.893	101.094	99.3333	110.85	108.179	125.087
											509	84.9543	107.942	105.68	99.2086	99.0161	106.562	125.467	122.686		509		108.185	102.222	98.7192	99.6037	110.024	109.624	125.988
											510	84.9102	104.852	108.662	104.127	100.336	105.597	122.736	120.665		510	74.2742	105.765	105.682	103.315	100.641	110.796	110.561	124.468
											511	86.6805	105.635	110.464	100.816	100.846	107.965	128.644	113.394		511	73.087	104.547	102.232	107.561	101.21	112.442	109.74	124.488
											512	86.3829	105.179	107.055	104.267	102.775	109.516	128.468	111.344		512	74.5191	105.832	101.037	105.304	100.132	111.731	107.549	127.973
											513	82.3744	104.863	95.9631	106.335	105.498	109.638	118.702	111.77		513	75.8234	109.355	103.147	100.287	100.004	111.189	110.524	130.036
											514	81.5586	101.674	90.7711	102.491	105.341	109.964	118.734	114.228		514	77.1781	110.723	101.787	103.124	100.235	114.628	111.338	132.516
											515	82.6139	101.918	93.7361	105.884	103.072	109.61	125.049	115.269		515	78.2431	108.864	103.473	101.989	99.189	115.852	102.278	128.291
											516	80.6163	102.549	99.5975	109.279	102.577	111.637	124.909	113.957		516	79.8558	106.015	108.82	101.366	98.0694	111.659	101.332	125.669
											517	78.9748	101.615	103.977	107.508	103.737	110.163	124.101	111.255		517	79.5573	107.924	105.377	101.945	99.0949	106.407	106.665	122.574
											518	77.2441	102.11	107.239	105.311	103.805	105.57	126.985	108.775		518	79.9948	108.935	99.0632	101.678	98.3833	105.129	107.912	121.59
											519	67.0831	103.185	113.203	105.52	105.497	107.59	129.536	108.852		519	78.6048	107.913	96.8604	102.782	98.1982	109.716	109.703	119.424
											520	65.0236	103.433	113.029	102.709	105.107	111.698	130.011	110.942		520	75.9078	111.878	104.273	103.605	97.8194	116.374	111.609	119.922
											521	67.2944	104.469	109.281	103.212	106.484	111.519	124.167	109.952		521	71.8971	110.815	108.754	101.397	97.9893	115.686	108.035	117.422
											522	71.5966	105.12	109.466	107.186	110.902	114.357	123.717	107.474		522	70.7625	107.517	102.379	102.163	96.2471	105.867	109.547	118.561
											523	71.5369	102.467	110.539	105.318	112.129	115.309	120.099	107.031		523	71.5811	108.588	90.9695	100.918	98.2536	104.203	110.9	119.963
											524	74.3512	102.422	115.224	103.208	111.156	114.589	116.304	107.796		524	72.8836	110.198	90.4766	103.298	98.4026	110.799	112.058	118.526
											525	75.2028	101.807	112.562	104.78	110.59	113.077	113.385	107.807		525	69.3471	110.945	97.5269	107.785	96.9655	107.162	110.702	117.124
											526	77.2009	101.088	110.315	109.779	109.379	110.981	113.835	106.579		526	64.5679	111.375	97.4313	107.767	96.4245	107.24	108.802	116.778
											527	80.1994	102.155	110.636	108.262	111.048	110.216	116.015	108.659		527	67.4739	111.488	100.031	102.02	97.0899	110.905	110.189	115.606
											528	82.5997	101.801	113.454	102.358	112.501	110.434	118.037	109.315		528	74.0985	111.16		102.552	97.4526	115.421	111.303	116.404
											529	80.8397	102.854	113.117	100.913	110.189	112.755	118.135	111.011		529	79.6325	111.46		106.808	93.4425	117.901	107.963	112.876
											530	83.0396	102.159	108.755	106.862	109.203	113.967	120.617	112.923		530	80.4784	111.167		102.59	91.3266	111.57	105.912	116.755
											531	85.8589	101.659	104.502	103.735	110.84	111.981	123.017	110.402		531	80.414	110.136		98.7519	87.8806	112.761		119.193
											532	85.6898	103.436	107.525	99.7044	109.699	107.339	123.481	110.38		532	79.0537	108.766		102.824	85.1309	113.961	107.893	118.5
											533	86.2711	103.212	111.299	95.335	108.949	104.678	123.89	111.977		533	76.3649	109.284	105.522	102.137	87.6146	113.033	106.074	115.49
											534	84.8888	99.8171	111.344	96.8916	109.04	103.984	125.276	111.615		534	75.8501	109.849	103.565	102.918	94.0844	113.41	106.129	115.63
											535	81.7871	98.959	111.77	92.8037	111.116	107.276	125.822	108.053		535	74.2309	111.559	102.35	105.144	97.4749	116.448	105.734	114.804
											536	78.0005	98.9938	110.853	98.6475	112.762	106.139	121.64	106.975		536	76.4303	110.358	103.686	106.146	95.5612	117.311	105.806	128.939
											537	77.3993	100.289	111.413	96.9183	112.999	106.976	118.547	110.136		537	82.8545	110.765	102.758	106.803	94.5116	115.292	107.528	111.159
											538	80.2147	101.954	113.509	99.6782	113.636	106.159	118.924	108.757		538	83.505	103.614	101.951	105.413	95.2913	111.916	107.677	123.065
											539	79.1059	102.142	111.571	106.916	113.675	106.46	120.594	109.61		539	83.3531	103.394	99.6478	105.475	93.1208	110.301	108.546	118.823
											540	79.0765	100.697	107.558	109.37	113.616	107.018	119.815	112.167		540	81.6536	109.334	99.7937	104.819	89.585	111.392	109.726	120.022
											541	77.4497	102.734	108.827	111.097	114.807	107.644	122.066	112.127		541	78.3447	109.219	99.7191	99.1715	89.676	110.471	105.773	121.824
											542	75.6822	104.709	111.564	105.9	103.959	105.703	120.667	111.694		542	76.5442	107.411	102.477	101.757	88.2077	112.035	103.409	119.157
											543	75.8099	105.139	106.099	105.559	99.9055	105.433	122.755	110.368		543	76.8503	106.818	101.098	103.147	87.3539	111.688	105.763	119.268
											544	77.0889	104.401	102.76	106.108	97.4613	105.883	123.48	111.203		544	78.4316	106.842	100.188	104.685	87.4308	110.395	105.519	119.439
											545	80.8309	106.753	102.581	102.557	97.9859	107.219	122.49	110.363		545	79.7342	108.327	100.592	100.927	88.5433	110.829	102.283	117.833
											546	79.7121	108.854	105.754	98.8599	99.493	105.819	123.63	106.69		546	79.2855	107.839	101.766	101.771	89.293	111.941	102.703	115.034
											547	78.2657	108.302	104.726	99.2568	100.023	105.046	124.839	108.849		547	78.2591	108.093	100.121	104.493	89.4079	111.444	104.245	115.886
											548	78.6261	107.233	104.763	98.9203	99.4677	104.769	125.25	111.237		548	79.6396	109.072	103.763	104.634	89.8018	112.264	104.655	117.071
											549	79.3896	106.857	105.588	104.308	99.4733	109.065	121.397	110.24		549	81.0275	108.753	107.529	105.431	88.2804	112.512	104.535	116.534
											550	79.8455	107.024	105.026	102.06	101.757	109.318	114.792	108.82		550	78.9412	109.293	104.915	104.024	87.8443	111.765	104.336	109.848
											551	80.0679	105.805	106.936	96.203	101.582	105.716	113.7	111.897		551	77.7336	109.064	102.084	109.389	87.2928	112.416	104.825	109.191
											552	80.8569	102.363	110.144	101.865	103.221	97.0314	119.074	109.969		552	76.8875	109.17	101.384	107.843	88.3113	113.112	107.935	106.577
											553	80.6566	103.877	109.338	108.26	101.165	91.4908	123.239	108.376		553	77.9112	109.454	101.588	108.301	89.8845	113.628	107.695	106.435
											554	78.4175	103.039	109.421	104.427	99.9954	95.5991	128.326	108.735		554	77.882	109.897	99.9537	106.949	92.2317	111.747	105.78	108.257
											555	77.001	103.081	110.215	100.899	98.5031	100.227	130.315	108.486		555	76.8843	109.022	102.493	111.917	87.3961	112.843	105.278	109.302
											556	79.0229	101.811	108.743	99.705	97.5377	110.628	131.013			556	76.3835	105.419	103.882	113.5	87.2378	112.101	106.074	112.109
											557	79.0133	103.178	107.71	100.244	99.3541	90.8571	130.535	107.803		557	76.174	104.387	93.1482	91.0996	92.3591	111.271	104.847	113.106
											558	80.4746	102.237	108.011	99.8289	101.687	101.171	127.857	111.586		558	75.1831	103.311	92.3776	113.136	96.5554	113.687	102.958	116.863
											559	82.626	103.355	108.212	101.017	101.296	108.209	126.486	113.398		559	75.7729	104.267	97.9902	116.98	96.1185	113.412	108.361	117.315
											560	82.8178	104.812	106.369	99.1945	99.7807	106.309	126.823	109.902		560	75.3441	106.762	102.04	118.362	92.1214	112.413	110.383	114.675
											561	80.2052	106.786	103.52	100.09	101.215	105.166	126.764	109.535		561	75.3501	109.763	103.39	110.599	93.6909	114.478	108.255	108.425
											562	80.2691	104.554	106.536	100.768	100.502	106.394	129.952	110.472		562	76.2232	108.115	101.525	105.394	92.9092	114.768	106.226	106.638
											563	83.6402	104.69	107.183	98.1032	101.911	105.369	127.868	110.167		563	77.0765	107.56	101.1	116.986	93.5138	113.832	107.49	117.828
											564	82.3425	109.484	106.621	100.782	101.51	101.909	126.443	109.397		564	75.0541	107.939	101.559	122.615	93.646	112.861	105.914	116.962
											565	79.0379	109.637	105.66	103.968	99.1354	101.965	127.534	104.894		565	75.0738	105.079	101.965	107.431	95.2069	109.799	104.507	124.782
											566	79.6508	108.306	107.635	101.718	99.8911	102.088	129.116	108.439		566	75.5958	102.932	93.0077	105.088	93.7965	107.366	106.677	134.26
											567	78.2267	105.547	107.289	99.727	102.495	100.51	126.121	105.922		567	75.1335	105.587	96.1116	118.621	93.7144	111.425	108.091	134.333
											568	78.2362	97.7531	103.662	100.428	102.448	99.6771	116.412	102.316		568	74.7678	108.723	99.8785	124.747	91.8015	107.064	107.643	113.652
											569	81.2075	99.4876	107.295	99.529	100.493	100.067	112.199	107.247		569	76.6547	107.115	101.455	128.551	92.0646	109.687	108.46	128
											570	82.1008	105.541	106.371	96.8748	100.899	100.126	117.628	107.211		570	78.3453	107.951	102.395	128.55	91.3718	115.356	109.946	138.41
											571	80.2372	109.671	104.365	97.827	101.157	99.0761	120.66	110.201		571	77.3219	107.168	103.86	127.349	91.1991	113.913	108.887	127.938
											572	78.9184	114.061	107.542	97.0988	102.149	99.6385	122.028	114.246		572	77.6002	104.677	103.884	128.565	91.1686	111.948	105.697	123.431
											573	78.6285	108.556	107.071	96.4122	103.521	98.7365	122.014	108.518		573	76.8714	109.271	101.799	122.701	92.4458	110.599	105.426	140.175
											574	80.7316	108.968	106.485	98.5263	104.017	98.6775	121.069	105.599		574	75.6469	110.459	100.839	104.383	93.5434	111.986	106.01	131.665
											575	79.9637	109.147	106.899	97.0201	103.907	99.0638	124.033	110.624		575	74.5494	109.047	101.656	108.873	91.4587	112.563	103.692	126.847
											576	77.3974	110.919	106.852	96.2726	104.135	101.285	126.504	113.582		576	75.1625	105.865	103.095	111.799	90.7377	109.653	106.092	130.872
											577	81.6868	109.889	107.071	97.283	104.689	100.357	124.681	109.791		577	77.9597	104.494	103.03	115.905	91.8258	108.758	104.233	125.461
											578	81.541	109.792	106.85	97.6592	102.532	100.4	122.705	105.495		578	77.2559	103.586	103.86	105.388	92.281	108.498	100.718	122.689
											579	80.9471	109.203	107.981	96.1424	100.821	101.302	121.618	108.53		579	75.4352	102.256	106.114	106.947	91.0703	109.689	103.27	120.713
											580	82.2085	111.375	106.186	95.4153	101.607	101.861	118.498	107.463		580	75.0685	102.006	103.493	112.164	91.1154	109.652	105.203	132.508
											581	83.1113	111.645	104.472	94.0434	103.302	100.824	119.209	105.465		581	76.8956	103.7	96.0746	113.221	91.9531	108.792	105.667	117.379
											582	82.0827	110.608	106.287	97.9191	102.274	99.3437	118.781	107.799		582	77.4428	104.16	98.8095	116.504	91.3092	110.989	106.439	128.155
											583	80.9991	107.51	102.815	98.2523	101.024	99.6809	119.367	111.117		583	77.5212	104.415	101.598	117.396	91.0743	110.875	105.802	129.062
											584	80.7434	110.323	91.8045	96.672	101.39	98.9503	118.237	106.779		584	76.5199	105.962	104.405	116.8	92.3383	111.723	106.971	131.625
											585	81.7499	106.698	92.0289	97.8313	99.148	95.5627	121.608	106.65		585	76.2702	105.446	101.32	113.424	91.9844	108.644	110.068	131.842
											586	81.6291	109.748	98.1155	103.081	98.9344	99.7475	121.818	107.434		586	75.7056	103.396	99.9321	114.512	90.4146	109.375	107.052	130.698
											587	79.8386	107.811	104.535	100.286	100.224	99.5877	119.95	106.028		587	75.0688	104.636	98.6329	108.306	90.5177	109.691	107.829	129.809
											588	78.089	103.187	107.338	98.6977	100.611	104.466	117.254	107.678		588	76.1869	101.913	99.2005	106.848	91.7495	108.784	108.984	128.231
											589	66.4086	105.181	108.603	103.4	101.775	100.118	119.164	108.305		589	76.403	102.041	103.086	113.84	92.9016	108.869	108.162	127.547
											590	66.7068	109.51	108.948	104.359	102.044	97.795	125.776	104.944		590	74.6071	106.204	107.251	120.397	91.7375	108.311	109.523	127.776
											591	68.2628	110.493	110.663	100.346	102.897	95.499	124.784	105.174		591	74.4176	107.902	108.025	126.884	90.6719	107.869	107.363	122.439
											592	73.069	112.213	111.27	99.8763	102.829	98.9463	117.723	106.997		592	77.0586	107.014	104.785	133.051	93.6521	108.488	106.137	114.832
											593	79.0388	113.792	110.619	105.76	102.175	102.601	119.75	104.491		593	75.7405	106.248	101.237	127.892	94.3372	111.743	107.813	110.487
											594	84.7176	112.894	108.936	100.32	102.331	103.733	122.06	103.632		594	73.1251	106.429	101.833	118.936	93.5786	110.126	107.308	112.45
											595	88.2302	110.391	106.365	99.6911	101.164	102.823	124.057	106.67		595	73.3277	106.163	103.344	104.078	91.8642	105.067	107.531	118.82
											596	88.5578	109.891	105.719	101.113	101.07	101.678	119.948	105.781		596	75.6463	107.914	103.797	111.727	90.3583	93.7276	107.079	119.044
											597	90.261	109.038	105.836	99.2045	100.891	101.556	121.86	105.042		597	75.0618	106.6	104.514	122.05	89.716	96.5864	105.733	117.052
											598	88.9725	108.774	107.49	96.6148	101.229	103.94	126.97	103.958		598	75.2556	107.988	102.356	130.036	84.2272	106.845	107.596	117.503
											599	89.4803	105.326	108.65	95.8246	100.936	101.641	129.59	106.524		599	77.9791	108.211	100.926	114.55	81.3159	112.54	110.413	117.891
											600	90.0997	101.173	110.107	95.7196	100.753	98.956	132.789	104.972		600	78.2569	107.719	102.011	109.756	82.9783	113.618	108.116	123.483
											601	89.653	102.466	107.968	100.093	101.301	101.26	127.998	104.588		601	75.74	105.272	102.118	120.822	85.3591	112.794	105.846	134.686
											602	89.9943	100.754	106.402	97.7711	101.139	98.8461	123.058	105.279		602	76.1865	104.859	103.299	117.154	88.0268	110.688	104.433	132.916
											603	88.7895	103.807	108.331	98.2573	102.988	97.7118	125.208	103.833		603	77.5875	105.998	100.075	118.951	89.9329	111.632	105.264	128.8
											604	87.5049	105.138	108.603	100.711	103.591	98.8381	126.21	107.245		604	78.2927	105.505	101.626	116.63	92.8753	109.878	104.685	127.237
											605	87.5603	103.669	107.006	100.029	103.888	98.7489	123.709	103.053		605	77.2253	106.355	103.272	112.508	93.65	108.95	103.311	123.562
											606	84.48	105.319	111.393	99.2908	104.367	102.876	122.656	99.8487		606	76.963	104.306	102.125	122.221	95.291	109.231	105.077	118.031
											607	88.1965	106.155	109.84	95.463	103.823	106.074	123.964	102.188		607	75.7308	104.88	101.417	121.178	94.3766	110.571	110.221	108.23
											608	86.2072	105.05	107.398	93.7858	103.059	109.174	122.056	105.775		608	77.606	105.16	101.92	120.514	96.1893	110.92	105.41	113.719
											609	88.5575	103.846	99.2903	97.7449	103.786	106.416	122.238	104.694		609	77.3475	107.775	104.501	101.099	95.9663	109.116	93.8336	118.066
											610	86.1926	105.358	96.2598	100.246	103.677	106.838	120.552	103.26		610	78.6526	104.597	104.327	120.327	95.7565	109.272	98.4231	114.805
											611	82.7447	106.482	100.494	101.374	104.216	107.45	119.541	107.038		611	80.0908	101.984	105.148	121.064	94.7114	109.501	103.693	120.892
											612	78.2645	105.449	107.482	101.685	97.2046	106.436	121.891	107.396		612	80.3431	101.964	105.068	116.388	96.0328	109.483	105.202	127.451
											613	79.4848	102.748	110.264	100.142	98.4078	107.181	122.422	105.606		613	80.0003	105.264	105.238	110.644	96.6134	110.373	105.522	123.478
											614	82.2954	102.178	114.062	100.617	101.053	111.728	121.867	106.339		614	79.6573	106.819	106.09	113.314	94.4096	109.426	106.537	118.773
											615	84.7398	102.894	115.418	102.952	100.391	107.81	121.814	106.941		615	75.4786	107.054	106.124	116.193	94.7782	111.486	108.884	120.443
											616	81.5881	102.88	116.17	98.9274	102.562	107.041	122.482	104.058		616	73.1515	106.465	96.148	114.372	95.5217	111.343	106.884	115.823
											617	78.7044	102.919	117.153	99.7177	105.319	107.926	121.71	106.404		617	75.3272	106.032	85.7707	108.668	94.2251	109.663	105.037	115.156
											618	75.2069	103.458	106.317	102.559	106.347	106.526	121.637	109.953		618	78.0738	106.554	89.8847	106.334	93.1011	109.847	106.494	116.552
											619	72.7795	102.166	101.438	99.2655	107.233	106.902	119.901	110.977		619	77.327	105.724	100.816	105.393	92.5664	110.088	106.21	117.661
											620	74.3844	101.146	107.398	101.887	107.651	111.064	122.969	108.97		620	74.4506	104.567	104.76	102.793	97.4453	111.015	103.691	116.615
											621	76.3129	100.118	111.608	105.069	109.041	111.185	122.463	104.208		621	73.2506	107.063	102.163	103.374	97.8041	110.795	105.583	118.361
											622	74.3746	101.588	104.836	102.915	109.37	111.039	121.59	108.074		622	72.2234	109.668	102.444	104.49	93.2862	111.295	106.215	118.663
											623	77.8702	100.416	106.624	102.347	109.555	111.35	121.919	111.467		623	72.3511	108.123	105.695	100.023	92.535	113.069	106.523	118.932
											624	85.5883	96.61	111.119	104.936	109.343	116.109	125.448	106.985		624	71.0378	108.296	104.352	99.2133	92.7015	112.127	105.153	121.076
											625	83.4071	92.0568	107.298	101.184	109.067	116.646	120.765	109.233		625	73.3243	107.579	105.585	107.549	88.7904	108.503	107.084	119.629
											626	81.9259	92.2815	105.974	95.957	108.248	111.044	119.321	109.503		626	66.7747	107.699	104.934	119.404	89.5379	110.149	111.932	115.879
											627	74.5444	97.0015	103.719	96.7638	108.115	107.357	126.401	109.952		627	67.1246	108.28	103.793	113.442	92.4231	112.943	110.431	120.069
											628	74.9518	102.327	104.74	99.2721	105.902	105.246	126.429	105.804		628	70.7147	107.328	104.349	112.94	93.481	112.603	106.228	121.959
											629	77.6526	102.9	102.786	99.2602	106.649	102.226	125.412	106.114		629	73.3164	105.856	101.384	119.252	94.8237	111.407	107.382	120.583
											630	79.3074	105.169	104.472	102.817	108.337	100.552	123.368	109.332		630	75.8921	103.136	102.852	132.864	94.4243	112.275	109.804	119.539
											631	81.1758	105.153	108.914	104.024	107.374	99.9255	120.764	109.864		631	77.7259	104.239	105.616	122.778	94.8291	113.64	107.728	119.477
											632	86.097	101.503	104.326	98.8864		99.4869	122.462	110.394		632	79.9657	104.367	110.076	127.894	92.96	112.127	104.141	115.679
											633	86.4923	102.833	104.918	96.4458	102.16	100.057	122.937	110.445		633	81.5094	104.78	107.369	123.568	95.4155	108.518	106.15	115.685
											634	82.7646	103.925	105.566	109.556	98.5992	105.196	122.726	109.341		634	82.1146	106.521	105.78	108.008	94.768	107.834	107.849	114.596
											635	81.7456	97.8919	106.099	109.734	96.7266	100.895	122.862	109.971		635	81.9127	108.536	99.0108	109.477	94.5318	110.132	103.289	116.098
											636	79.3786	95.8318	111.319	105.502	95.5077	96.8424	122.497	109.61		636	81.0236	109.008	92.6481	113.745	94.0584	111.222	102.903	117.144
											637	79.3338	100.832	109.02	105.469	96.8499	100.659	118.342	108.299		637	83.4554	107.751	94.9993	116.848	94.4809	109.475	107.357	117.92
											638	77.459	104.228	105.585	103.715	97.9971	99.8005	114.864	105.952		638	84.1702	108.493	98.8449	118.609	94.6633	111.007	111.106	115.576
											639	76.5823	104.876	103.048	107.196	98.2633	98.7114	117.298	105.19		639	84.1982	108.496	101.758	117.762	93.2371	112.674	114.16	117.028
											640	75.4952	107.191	105.474	108.865	98.8023	97.7292	121.223	108.452		640	85.3547	105.351	106.254	122.981	93.932	110.129	113.754	113.662
											641	76.0929	101.656	108.488	105.92		100.991	121.301	106.749		641	84.57	104.037	106.618	122.887	94.8028	108.671	112.782	114.159
											642	75.2515	102.072	106.044	100.966	102.784	100.361	119.028	106.997		642	81.6136	104.68	105.98	128.473	95.5878	110.706	107.689	116.128
											643	74.0007	105.293	104.126	100.017	101.196	101.455	121.821	109.19		643	79.07	104.36	105.908	133.356	95.0158	110.056	108.129
											644	76.9359		106.33	102.468	100.415	100.597	125.843	112.693		644	77.1401	102.96	104.557	107.127	95.1134	109.878	105.049	115.079
											645	76.6229	100.095	106.854	102.635	99.0219	101.539	126.143	112.873		645	76.0947	104.903	97.3954	103.655	94.7284	109.106	100.816	114.524
											646	67.2826	106.591	106.6	101.482	99.3301	103.103	121.721	107.934		646	76.9143	104.448	96.1165	105.877		109.273	105.288	116.633
											647	68.2377	104.66	108.325	102.049	99.7793	101.324	123.464	103.499		647	76.6314	104.105	103.736	104.786	97.2321	111.065	106.307	121.086
											648	73.6491	103.756	105.079	100.206	99.8914	101.082	120.886	105.105		648	78.1001	103.695		103.123	92.8942	111.828	105.621	114.314
											649	78.4319	106.713	105.957	99.1878	100.807	102.103	118.222	110.937		649	80.831	103.672	104.293	106.059	91.3024	110.844	102.032	122.462
											650	81.3429	110.648	107.801	99.3191	100.23	97.1419	120.424	110.2		650	82.4	102.39	100.781	103.758	92.6788	111.644	102.557	124.56
											651	82.4221	109.827	105.821	100.376	100.194	90.0736	122.992	106.08		651	82.6159	101.599	103.603	104.484	91.7654	110.977	100.281	126.217
											652	83.7285	108.835	102.701	100.32	99.3877	92.4639	122.466	108.983		652	79.093	101.013	102.676	106.142	90.1998	114.212	101.674	121.042
											653	85.0679	108.828	103.895	98.0058	99.1656	96.8371	122.984	109.436		653	78.1151	101.482	100.438	108.13	89.4786	113.719	101.206	114.706
											654	86.8127	107.024	108.585	94.8458	99.4724	99.5009	126.119	111.573		654	78.5727	103.401	103.066	108.258	85.0519	111.726	104.588	115.565
											655	84.5126	108.423	107.213	98.0814	99.7994	102.732	126.454	107.499		655	78.4207	106.038	99.9306	107.328	81.4927	113.364	104.699	115.937
											656	83.7903	109.643	104.175	96.4301	99.5642	102.102	121.59	105.06		656	78.9947	106.126	101.547	109.546	84.1484	113.542	105.092	110.995
											657	83.1729	110.621	105.575	97.6619	99.1888	100.536	120.863	109.462		657	81.6267	105.277	98.8093	112.338	87.0198	111.739	106.798	124.033
											658	81.8821	105.644	107.856	99.6769	100.495	97.2502	124.645	109.996		658	81.9978	105.822	102.301	108.991	91.0679	114.218	105.489	127.121
											659	81.0851	100.31	103.882	98.5766	103.655	100.987	122.203	105.793		659	83.1886	105.75	104.642	108.207	92.5161	113.951	108.464	132.389
											660	81.3074	103.259	102.741	97.2161	98.8584	102.839	120.175	106.356		660	80.3534	105.738	95.2276	104.023	93.0684	112.148	108.286	128.247
											661	82.5872	103.297	106.591	99.8724	97.105	103.02	119.69	109.169		661	77.4565	103.034	97.5725	104.655	92.2436	111.483	106.091	124.942
											662	81.9646	105.528	106.58	97.6328	96.6299	101.71	112.28	106.671		662	74.8532	102.274	102.302	107.022	92.4517	112.582	106.484	112.093
											663	80.7755	104.239	107	96.8363	95.5694	104.035	111.933	104.305		663	77.8063	102.526	104.819		92.429	110.967	107.458	111.677
											664	80.3836	102.601	104.485	99.7687	95.8331	103.14	117.503	104.183		664	83.1034	101.206	101.64	98.5935	91.8565	110.233	107.907	121.945
											665	78.3585	103.868	104.109	105.683	97.0941	102.772	120.893	103.226		665	81.0262	102.077	101.452	99.734	91.0405	110.657	110.716	125.162
											666	79.3352	106.04	108.338	105.551	97.1239	103.215	120.565	101.807		666	78.6592	101.929	101.489	105.841	89.6603	112.195	109.284	128.594
											667	81.1835	107.376	109.915	103.237	99.9291	102.595	123.982	108.097		667	78.2444	101.347	102.08	105.908	89.9446	111.56	105.5	127.428
											668	77.5117	108.24	107.883	101.307	100.706	102.675	125.559	108.788		668	78.946	101.079	104.904	105.927	89.6977	111.437	105.081	138.392
											669	77.0328	108.043	107.657	103.058	100.918	102.691	126.284	105.689		669	78.6724	101.6	98.9913	109.215	89.8066	113.85	106.449	129.85
											670	80.6247	107.77	107.04	100.282	99.8352	104.414	118.892	106.162		670	78.5326	102.555	104.7	113.179	89.5053	109.513	107.057	131.623
											671	79.6877	108.335	104.017	99.4455	99.0318	102.187	116.895	107.19		671	78.6548	103.126	100.245	109.865	92.416	107.147	106.702	127.008
											672	77.7042	109.253	101.225	98.9599	99.1551	102.487	119.553	105.464		672	78.0206	103.863	98.9305	115.368	92.8143	114.496	109.718	119.37
											673	78.3319	109.143	94.3017	98.9263	99.3076	101.214	118.066	106.152		673	76.6488	102.74	101.09	126.551	92.6944	115.248	108.228	117.781
											674	78.0076	108.147	89.6578	97.3997	99.6291	99.1322	118.019	107.393		674	76.505	103.403	100.312	125.029	92.8467	113.045	108.199	122.803
											675	77.2364	106.795	94.9728	95.571	100.309	99.4512	120.612	104.919		675	76.6614	100.826	97.1051	116.211	93.4064	112.369	108.539	131.114
											676	81.6549	106.965	101.466	100.685	101.654	100.546	124.05	106.154		676	77.5159	100.403	103.225	98.8604	92.2163	114.112	104.246	136.661
											677	86.3999	106.501	104.932	100.961	99.6311	101.174	126.252	108.958		677	78.3164	100.815	105.136	102.813	93.1376	114.578	98.3119	142.777
											678	83.5263	105.902	103.638	97.12	98.2516	102.776	122.953	103.981		678	80.3161	101.933	103.191	112.822	94.8012	115.601	101.072	144.518
											679	79.1263	104.229	103.566	96.7438	96.8617	103.156	120.593	104.907		679	79.4907	101.537	101.501	123.019	94.9662	113.909	105.475	144.565
											680	80.1025	104.483	106.517	100.728	94.5195	100.801	115.006	106.524		680	76.0347	106.376	101.912	114.843	93.7363	113.244	107.316	129.851
											681	80.1244	105.424	104.95	100.72	93.9773	98.9627	117.78	110.101		681	74.8327	106.668	104.727	115.26	93.9277	110.482	110.096	140.981
											682	78.9224	105.968	103.885	99.2886	94.3548	100.422	122.625	107.139		682	74.5666	103.711	103.158	117.408	94.1804	109.526	110.074	144.234
											683	82.6484	104.462	104.262	98.5876	95.8464	100.927	122.714	105.614		683	75.9717	105.085	103.487	120.496	93.0994	109.39	109.622	149.897
											684	84.4831	105.893	109.359	98.091	97.206	101.687	120.427	107.589		684	77.0993	105.373	102.611	116.454	93.0054	108.05	106.094	126.982
											685	81.8549	106.394	108.509	97.4804	93.6332	101.132	125.504	107.199		685	78.813	107.823	99.6145	110.269	94.0466	105.788	100.189	123.233
											686	81.6975	107.637	103.975	99.8202	101.832	101.331	127.4	105.047		686	79.2592	111.909	100.171	111.392	94.3437	106.911	99.4675	130.897
											687	82.3915	108.026	104.608	99.4869	94.7907	99.79	125.289	107.299		687	79.2047	110.483	102.602	111.668	93.7183	109.677	99.8758	124.831
											688	83.1221	109.041	106.611	100.697	96.7803	98.4837	124.864	108.852		688	78.0575	106.479	106.078	110.069	94.6432	112.975	103.21	122.303
											689	86.4323	109.252	106.637	100.879	97.3174	98.4233	126.806	108.249		689	76.9617	102.091	102.872	109.429	95.3926	114.259	103.879	122.933
											690	83.7867	111.162	105.847	98.2609	96.9882	100.27	125.804	110.367		690	78.3682	102.714	98.4088	110.259	93.6288	113.165	105.813	122.037
											691	81.7828	105.085	110.334	99.0192	97.8593	105.243	123.341	105.686		691	80.3672	103.353	99.642	108.79	92.7788	113.38	110.139	127.766
											692	80.8415	105.91	111.731	98.1681	99.2672	106.227	121.474	102.048		692	78.7133	103.86	103.31	110.597	93.5919	113.748	108.216	126.497
											693	81.272	106.19	107.04	100.934	100.114	105.354	121.633	103.712		693	78.2465	104.948	103.366	110.739	94.6402	113.169	106.925	124.197
											694	86.2719	107.472	103.037	104.468	99.4694	101.68	118.551	101.323		694	77.0919	105.408	97.8118	109.066	90.2248	109.689	106.881	127.178
											695	86.7095	107.847	105.663	104.548	99.7468	103.24	117.661	101.793		695	75.6294	106.393	88.1417	114.676	89.0821	110.16	106.519	126.61
											696	87.5017	108.786	107.121	102.79	98.8989	105.958	119.137	103.777		696	75.5347	105.249	86.6688	113.948	87.1106	111.055	104.689	121.104
											697	87.8972	103.13	94.4903	106.026	99.4883	105.001	120.868	101.862		697	78.1586	104.33	93.0474	110.126	86.3949	110.892	104.539	128.05
											698	87.2786	103.034	93.0778	106.669	99.0393	104.542	118.394	102.12		698	77.9357	103.046	97.8336	108.648	86.389	108.364	105.541	127.266
											699	86.1656	106.288	97.9029	103.457	98.7578	104.206	119.005	107.203		699	78.4075	104.274	102.652	117.13	87.5037	109.552	108.388	126.549
											700	90.4428	104.464	102.317	106.418	98.1588	106.537	116.066	107.252		700	77.8528	101.412	102.757	99.7187	90.2703	105.833	109.627	134.103
											701	87.1762	103.887	105.74	104.988	98.28	110.96	113.871	103.65		701	77.7773	101.404	96.8982	120.03	89.2527	105.865	109.303	132.266
											702	84.7531	107.819	110.063	105.099	99.891	115.345	115.912	105.373		702	76.3431	103.938	99.2402	118.278	85.6771	105.003	109.056	126.748
											703	82.8893	110.166	115.754	105.328	99.9193	113.584	109.463	104.879		703	75.2292	105.847	100.764	111.499	87.9459	107.225	108.282	125.066
											704	85.4738	107.696	110.529	103.885	100.147	111.918	113.875	106.509		704	74.7794	105.08	103.877	108.064	91.5479	109.183	108.739	121.02
											705	85.052	109.634	107.039	103.266	97.2603	110.023	115.879	107.541		705	77.207	105.428	103.914	120.053	94.809	108.895	108.596	122.006
											706	86.1652	111.295	103.621	101.932	96.6429	111.448	107.573	104.196		706	76.0569	100.678	102.317	119.287	96.1059	107.403	108.594	122.005
											707	88.4812	111.299	105.793	103.519	95.9012	110.244	102.532	105.123		707	73.3483	101.915	103.147	118.886	96.0268	108.292	105.624	120.737
											708	90.8588	104.635	109.876	106.042	97.267	106.279	105.632	109.161		708	73.4029	103.156	102.477	114.438	96.2385	109.338	106.874	119.122
											709	88.5869	98.7458	105.626	100.961	101.157	103.048	110.54	105.355		709	75.3986	106.63	103.831	98.0452	96.3344	107.734	106.13	120.754
											710	82.2185	102.05	104.672	99.039	101.064	101.965	113.57	104.554		710	76.6292	107.848	105.047	103.162	96.4048	108.902	106.108	118.93
											711	79.8421	101.441	94.0305	101.084	102.29	100.374	117.136	107.089		711	77.8471	107.121	100.81	112.704	96.9946	110.631	108.301	115.895
											712	80.64	100.157	87.3042	99.1456	102.322	101.32	123.051	107.766		712	81.0346	108.499	98.9553	107.927	98.5195	110.428	109.022	118.64
											713	81.7024	100.565	91.7117	100.187	101.885	102.224	122.002	105.475		713	79.8636	108.49	100.289	114.275	97.2087	110.506	107.619	118.332
											714	79.4479	101.17	95.4507	104.418	102.017	103.426	118.263	106.679		714	78.2338	106.6	101.072	113.934	95.7218	112.313	104.588	115.833
											715	78.1065	97.9273	98.7735	105.285	102.341	103.915	117.221	108.427		715	78.8791	106.323	101.684	114.341	94.7457	110.269	99.1098	114.273
											716	78.7474	99.3385	102.633	103.152	102.636	105.59	115.818	104.82		716	79.3281	107.364	102.08	105.805	94.7261	108.938	97.6467	113.126
											717	80.4195	98.8609	103.901	103.57	102.678	104.514	114.081	106.681		717	78.2007	104.629	105.233	110.537	94.2301	108.21	99.4681	114.402
											718	81.318	102.424	106.235	105.076	103.242	104.351	112.383	110.219		718	77.4431	104.232	106.823	121.585	94.0727	110.283	103.569	117.922
											719	82.8805	105.15	107.056	105.405	103.807	104.194	113.945	108.798		719	77.4711	107.161	102.883	124.788	95.1374	108.325	107.07	118.803
											720	82.5321	106.251	106.106	119.69	104.681	104.47	113.521	105.46		720	79.0286	105.783	102.533	121.131	94.4498	108.684	106.308	117.449
											721	82.0264	106.585	107.298	114.135	103.397	103.996	115.664	103.457		721	79.3963	103.817	103.717	124.717	93.8785	110.028	105.959	117.433
											722	83.3291	108.04	105.175	106.722	104.122	101.79	115.605	105.1		722	77.1984	105.786	102.796	133.653	93.2513	108.791	106.763	117.682
											723	82.5206	108.066	105.122	113.525	106.115	103.247	115.712	102.555		723	75.435	105.256	96.3064	133.203	94.69	108.413	106.727	116.87
											724	77.3401	107.583	105.854	115.433	103.129	101.764	115.407	106.536		724	75.7371	103.883	87.9669	121.196	94.6454	102.981	109.897	113.138
											725	74.9316	107.346	108.93	112.252	102.038	100.845	114.124	111.361		725	79.5301	104.68	86.2959	123.43	96.0729	103.242	109.373	109.839
											726	74.6879	106.177	106.739	120.577	101.015	101.555	114.267	104.047		726	80.9922	108.234	95.1387	125.815	97.4402	108.078	108.97	110.616
											727	76.5721	104.516	101.269	109.326	101.658	102.496	114.592	113.097		727	78.5641	108.481	102.153	107.971	97.4899	110.119	109.337	114.529
											728	77.0108	103.033	101.498	97.3928	102.462	103.2	111.909	104.556		728	74.6947	107.132	98.422	107.036	95.2901	110.97	108.5	113.826
											729	68.8145	103.011	102.157	97.91	100.131	101.198	111.33	117.494		729	76.7099	103.99	95.6339	110.762	95.1167	109.659	107.938	113.086
											730	67.9924	102.741	100.552	105.297	99.6414	102.585	112.858	111.29		730		106.488	97.3731	115.011	94.4741	110.216	108.559	110.34
											731	73.2185	103.743	100.252	105.465	95.8253	103.867	112.151	107.115		731	76.699	109.028	100.218	109.774	94.054	110.352	105.394	111.734
											732	77.684	104.893	101.406	115.715	94.7383	104.799	114.608	108.836		732	75.2197	107.77	102.233	108.498	93.2052	111.035	98.9398	112.334
											733	81.4605	104.186	103.855	102.583	95.4571	103.568	107.322	112.421		733	74.8403	102.584	103.603	106.104	94.6615	111.618	102.067	110.435
											734	82.4768	105.358	106.463	116.628	95.9645	102.662	105.174	110.498		734	70.6254	102.206	105.159	110.087	96.7297	111.411	106.478	108.474
											735	83.3692	106.217	104.426	116.703	96.5449	102.306	113.019	108.326		735	68.0336	99.2349	103.51	116.356	95.8658	111.844	105.835	109.055
											736	83.1886	105.323	103.946	108.441	96.3915	104.332	116.935	111.281		736	71.6103	99.2516	101.702	113.614	96.2037	112.314	108.859	111.509
											737	82.7902	104.32	106.97	104.188	96.7914	105.5	117.758	109.593		737	77.6482	102.298	102.362	108.751	97.6315	110.728	112.084	111.172
											738	83.0756	102.731	109.237	109.528	98.4737	105.456	122.57	117.393		738	83.7603	108.654	103.48	107.421	97.5289	109.563	107.297	111.026
											739	81.2986	101.856	104.644	113.983	97.6597	102.265	112.294	113.85		739	83.619	110.849	101.237	108.786	93.0698	111.122	107.284	109.821
											740	80.15	101.496	101.864	112.903	96.828	101.376	105.877	116.097		740	86.3236	110.03	104.935	108.122	91.8302	111.295	107.36	109.636
											741	84.8421	101.887	104.231	117.261	95.4887	103.958	112.025	106.745		741	84.1842	109.306	103.89	109.327	92.7471	111.195	107.23	111.289
											742	83.9	104.368	103.504	114.062	94.6517	104.234	114.682	111.383		742	82.4538	109.525	104.334	108.428	93.1449	108.541	107.952	113.848
											743	81.0641	104.149	102.533	108.154	98.3544	104.646	117.657	109.108		743	81.1835	109.261	106.295	108.98	91.2085	109.361	106.463	107.717
											744	80.6517	106.098	106.066	111.7	102.456	108.971	120.514	104.466		744	79.9765	108.931	103.683	108.621	88.5225	110.142	109.916	105.324
											745	79.3189	100.23	104.365	114.217	98.6362	106.719	121.205	107.059		745	79.6875	108.963	98.8097	106.682	84.2171	111.348	111.41	116.239
											746	78.5101	98.1228	102.922	109.202	95.8097	106.368	118.006	109.877		746	79.083	107.812	100.645	103.848	85.5983	109.788	110.191	106.247
											747	77.5247	94.0114	105.25	108.951	95.6132	105.214	118.339	112.487		747	79.1745	106.628	107.59	102.626	82.1306	109.659	109.413	122.235
											748	78.5114	95.5894	106.327	110.859	95.802	105.726	115.371	107.322		748	77.4218	105.924	101.595	101.263	84.2441	110.291	111.463	117.704
											749	82.0406	100.258	105.239	109.399	96.1374	106.079	111.291	107.005		749	76.2054	104.79	94.4208	99.1408	91.9914	110.491	110.701	114.326
											750	79.4501	102.218	103.956	104.601	95.6658	105.3	115.442	110.307		750	77.0687	104.926	92.0918	102.435	94.5264	109.674	107.906	113.796
											751	77.9695	100.496	105.021	114.141	96.1649	106.636	116.73	110.161		751	78.3514	107.243	96.2737	104.721	92.0205	108.964	108.627	116.691
											752	82.7436	99.6122	106.113	113.541	98.389	108.998	116.34	110.285		752	77.3857	107.656	98.0499	107.798	93.0879	108.351	109.421	120.705
											753	80.2715	103.701	104.534	111.116	97.0792	108.734	115.277	111.514		753	76.7571	105.466	94.3483	104.31	93.4857	109.838	109.527	122.524
											754	76.6724	104.241	104.193	114.708	96.0273	106.899	115.526	113.212		754	78.7454	103.483	93.68	105.329	92.3843	110.243	109.401	117.553
											755	75.4347	101.66	106.704	118.327	96.9614	104.579	115.746	113.927		755	78.3878	103.852	96.3176	104.184	89.6545	107.447	107.18	116.429
											756	74.7984	103.147	106.714	118.287	96.694	104.987	114.403	111.621		756	77.2895	107.323	100.112	100.752	85.3446	107.085	105.282	114.916
											757	73.7762	102.174	107.828	124.045	96.9538	103.484	112.174	112.613		757	76.7532	107.43	101.59	98.5808	86.8448	108.859	108.119	116.46
											758	74.9735	101.8	109.901	110.474	96.8671	102.287	111.113	112.526		758	77.2099	105.864	105.509	99.0609	87.7842	109.064	109.949	114.968
											759	75.4352	103.13	109.61	101.543	96.6292	102.482	115.376	107.027		759	79.1292	103.977	106.678	101.261	87.3944	110.153	108.613	115.914
											760	76.8386	104.411	108.926	109.712	96.761	104.843	117.383	107.204		760	77.7034	107.639	106.849	100.853	89.1026	111.85	103.948	117.535
											761	77.7485	107.792	110.695	109.606	96.4234	102.909	115.548	107.992		761	77.8477	108.289	101.905	100.234	90.0374	113.004	106.675	111.099
											762	77.1901	109.436	105.451	108.336	96.5937	104.274	112.759	105.572		762	81.0611	106.743	101.35	101.204	87.8422	113.544	106.195	112.898
											763	78.2467	106.66	93.5835	115.741	96.1696	106.35	112.471	102.838		763	84.0696	106.093	105.771	103.071	88.0528	113.48	105.031	113.024
											764	78.8366	99.3991	86.7897	122.243	96.6347	106.509	113.93	104.972		764	81.4728	107.774	103.059	102.297	89.2374	111.686	108.023	109.609
											765	78.4506	101.579	90.308	117.087	96.0513	105.55	113.295	107.416		765	78.5834	108.923	99.2655	103.986	91.5555	110.519	107.398	109.638
											766	77.7229	103.759	93.8061	111.005	95.661	104.376	113.101	105.326		766	76.646	107.833	101.625	99.9692	86.3196	110.031	106.325	110.668
											767	78.1232	98.8188	98.9985	110.028	94.7679	101.681	111.236	102.904		767	77.4835	104.012	91.0567	97.0362	84.1557	109.996	107.501	110.809
											768	76.2744	99.3789	105.773	107.83	95.4452	103.959	106.996	104.089		768	79.4187	104.368	90.2862	101.663	83.4152	112.646	105.935	108.122
											769	76.0077	105.903	107.966	108.398	97.4409	104.477	109.335	106.095		769	77.2761	106.033	95.6287	105.234	85.7295	111.618	105.272	107.517
											770	79.1105	106.917	109.146	110.561	97.6567	106.338	102.423	105.565		770	74.152	106.838	100.183	103.069	88.5682	109.785	106.443	111.269
											771	79.3197	108.22	110.329	115.818	96.4449	105.641	99.9412	106.037		771	73.7356	106.552	98.8624	106.306	88.4916	111.38	106.008	112.783
											772	76.8837	107.406	107.872	122.01	97.0822	104.64	104.584	104.35		772	76.3729	106.876	100.694	97.8045	88.3407	112.17	106.66	113.376
											773	78.5768	108.671	107.449	114.105	97.4371	104.059	112.052	105.874		773	78.0651	110.489	104.009	91.8661	90.6962	112.347	107.578	114.522
											774	78.6465	108.709	106.794	123.866	97.1602	105.7	117.264	109.944		774	78.059	108.433	99.7956	103.294	92.1149	112.76	106.402	115.969
											775	77.4117	108.251	104.915	135.882	91.5831	103.569	118.881	107.574		775	80.9647	106.24	96.2509	112.18	92.8631	113.924	104.933	113.62
											776	79.7727	111.16	103.733	127.702	88.8588	107.24	120.75	104.91		776	82.5032	107.742	99.2894	128.129	94.6011	101.482	104.479	103.972
											777	80.9492	111.928	105.374	122.847	91.4155	105.718	120.401	105.614		777	84.5161	107.885	101.304	117.936	94.9337	102.952	105.653	96.3371
											778	80.8876	111.075	107.704	104.103	94.6846	100.011	124.369	102.628		778	83.1871	105.184	103.475	116.024	94.6948	115.296	105.572	100.447
											779	81.0917	107.644	108.253	104.74	95.6441	100.43	125.18	102.928		779	80.4141	105.872	106.65	111.282	94.6631	119.63	106.319	105.045
											780	82.4833	107.038	105.948	110.665	96.9009	106.975	123.176	102.464		780	77.9134	107.175	105.829	107.838	93.4017	115.819	106.14	110.623
											781	81.0535	107.834	106.033	112.121	97.1178	107.248	118.065	101.002		781	76.5877	108.081	102.246	124.861	93.4953	116.255	107.673	111.594
											782	80.3929	110.942	93.8766	106.965	96.7237	106.612	115.793	100.418		782	72.1907	106.679	102.458	120.182	94.115	116.632	106.008	113.357
											783	81.6194	111.048	93.1891	104.355	97.0237	108.019	114.946	106.844		783	65.833	107.941	102.891	123.476	94.1941	116.582	102.539	105.305
											784	81.4776	111.881	98.8257	106.372	98.9413	108.443	113.531	109.283		784	62.5713	110.022	100.944	126.344	93.5139	114.624	105.943	117.229
											785	79.5645	110.924	102.94	108.416	100.214	110.193	104.419	103.88		785	64.6727	108.632	103.77	116.514	93.9025	113.231	110.287	123.327
											786	79.503	109.523	109.396	111.115	99.4084	110.433	109.25	98.957		786	70.0159	106.192	106.181	122.307	94.3356	111.923	107.744	118.635
											787	81.2763	107.822	109.745	109.422	97.6602	109.511	115.389	98.1135		787	75.7407	105.293	104.449	125.091	92.6641	111.006	106.313	115.542
											788	82.5215	105.903	109.882	107.185	97.2342	111.692	116.85	102.052		788	84.3485	106.611	105.535	131.275	92.0443	110.119	106.454	120.444
											789	83.2358	107.105	111.735	106.213	98.9613	112.668	117.156	105.237		789	87.9183	106.409	101.722	144.293	92.6803	108.865	105.625	124.653
											790	81.3259	104.827	112.485	106.872	99.1572	113.227	120.285	102.626		790	89.5117	105.135	100.358	142.526	92.0721	110.668	104.953	129.043
											791	82.8697	105.481	110.137	108.769	98.1767	112.433	119.994	102.147		791	87.9887	106.757	100.707	116.87	94.1155	111.56	105.027	136.83
											792	82.9289	105.931	109.389	106.641	97.785	109.029	120.576	106.396		792	86.2176	106.419	102.49	102.808	95.0534	109.333	105.707	141.765
											793	88.2544	101.874	105.876	104.758	96.3603	109.5	118.651	109.502		793	84.1897	103.807	102.409	102.556	93.8477	107.974	105.557	130.939
											794	91.6325	100.79	108.329	105.825	96.1134	108.922	111.092	107.778		794	83.3401	99.5025	100.962	113.788	93.0866	112.585	104.73	113.731
											795	87.7439	100.292	110.81	106.336	96.0958	108.105	110.734	106.145		795	81.8461	95.5898	100.837	115.361	93.6774	112.944	104.661	105.152
											796	89.3088	100.291	110.531	105.029	95.856	109.042	117.897	105.288		796	80.9563	96.918	103.34	119.288	93.3676	109.174	103.931	110.123
											797	85.9947	102.361	105.494	104.814	96.8803	113.12	114.439	104.704		797	80.1603	104.08	100.761	135.711	92.4123	105.275	100.078	110.729
											798	82.8793	102.251	107.574	109.009	97.2506	112.102	110.484	118.931		798	79.4389	110.125	101.607	142.973	95.4447	105.133	97.6291	117.144
											799	86.8775	102.207	111.682	109.191	98.9772	110.595	110.327	114.753		799	79.3281	110.32	102.848	119.207	95.4777	107.303	98.1768	119.424
											800	84.3631	102.769	101.306	106.052	98.1266	114.099	111.744	97.1071		800	82.5041	105.813	103.968	114.994	93.8963	109.496	99.1082	116.996
											801	86.2153	102.492	96.7286	106.26	100.213	114.47	115.759	101.193		801	86.2789	109.905	106.198	136.943	91.6165	110.308	101.877	119.102
											802	90.1238	102.356	96.8297	102.943	102.574	109.967	114.225	109.365		802	88.3314	111.61	110.133	131.205	89.432	109.748	101.539	121.242
											803	90.1117	101.678	101.847	103.302	102.007	110.91	111.433	108.177		803	84.3556	111.306	94.0173	130.864	88.7044	108.18	100.039	122.764
											804	90.5132	101.554	103.575	103.788	103.373	110.396	110.091	111.814		804	82.4678	108.913	85.0652	133.857	89.1175	106.332	103.207	120.1
											805	90.0686	103.59	100.273	103.066	102.514	110.618	109.713	115.549		805	82.3588	107.707	88.9209	148.069	91.2735	103.183	103.31	118.371
											806	92.4077	103.305	99.138	103.713	101.338	111.43	104.437	112.561		806	81.1153	106.404	95.8637	142.15	92.6698	107.207	101.948	119.535
											807	91.3008	103.189	101.806	101.169	101.408	112.517	106.057	113.44		807	79.0619	107.304	99.405	132.163	93.3069	108.444	106.022	125.427
											808	87.565	102.344	102.527	101.799	101.841	111.788	112.234	111.326		808	79.0928	107.831	100.643	115.93	90.0394	109.436	105.691	128.733
											809	80.1953	100.295	101.027	104.541	102.441	109.296	112.66	110.047		809	79.2058	108.681	99.7407	128.994	89.1036	108.045	104.374	124.743
											810	81.3326	100.645	101.494	116.087	103.127	106.078	110.602	111.988		810	79.6599	106.959	101.747	139.187	95.3338	109.648	101.314	120.845
											811		102.057	102.753	99.4073	103.316	107.187	110.151	115.195		811	78.1493	107.557	104.321	124.686	94.9436	107.568	104.487	130.774
											812	82.0091	102.559	102.797	113.364	102.668	109.489	113.017	113.334		812	79.3535	107.341	106.338	131.684	95.7114	111.124	105.288	124.479
											813	77.894	102.559	102.24	110.542	101.793	112.398	107.596	106.615		813	79.6943	104.709	105.554	135.598	95.8146	118.844	104.392	119.298
											814	77.483	100.29	103.097	107.396	100.522	111.399	104.392	108.874		814	80.2083	107.513	106.762	132.87	98.1388	115.568	105.621	117.174
											815	80.7853	99.7423	102.388	111.794	101.209	111.276	111.227	112.587		815	80.0147	106.765	105.115	114.336	96.1164	111.393	106.191	119.035
											816	79.4477	97.2732	101.099	116.418	104.124	110.486	117.497	106.846		816	79.9098	105.102	106.579	119.308	94.8032	107.302	108.292	118.746
											817	80.5105	98.8491	105.43	113.499	103.555	109.764	117.479	104.49		817	81.5095	106.502	97.0691	115.229	94.847	107.256	107.018	117.003
											818	80.4985	104.072	109.083	114.099	102.217	110.268	115.069	107.915		818	82.0545	107.095	85.2926	125.119	93.8412	110.334	107.771	117.292
											819	80.0926	109.552	107.214	117.799	103.482	108.791	114.618			819	79.3569	107.693	87.6358	103.456	95.7053	112.277	107.76	117.325
											820	81.6708	107.468	104.807	128.955	103.572	107.98	117.031	108.62		820	79.4497	105.933	94.8409	117.411	94.3279	109.518	105.599	112.005
											821	83.445	107.003	107.058	134.634	101.79	108.365	119.465	111.074		821	79.528	104.922	104.904	120.98	94.2631	102.049	104.838	110.217
											822	81.3698	102.045	102.648	126.423		107.523	114.219	106.85		822	78.6844	104.836	108.711	119.172	92.8884	102.791	100.511	121.249
											823	80.1409	102.426	98.6644	110.986	93.2138	100.275	114.905	104.367		823	81.412	106.243	100.818	116.844	93.0265	95.8177	102.153	120.548
											824	79.4296	99.6777	99.8519	108.579	93.8678	94.7452	116.821	100.21		824	84.4459	108.58	99.8623	117.102	92.5619	101.053	105.232	118.292
											825	80.4808	96.8275	105.59	117.203	92.4761	97.8648	112.248	105.913		825	82.7988	107.111	105.235	116.02	92.5928	105.538	106.314	115.299
											826	80.9533	98.7823	98.5371	119.786	93.2289	104.235	110.114	120.656		826	79.32	106.309	111.427	111.498	92.6067	107.355	112.183	114.621
											827	78.7972	103.312	90.9695	114.34	93.8918	107.047	114.671	118.772		827	79.0224	106.206	111.704	110.092	93.1423	108.319	109.488	116.767
											828	77.5814	106.291	90.9179	109.706	93.8573	106.467	113.686	111.348		828	78.4477	106.312	106.598	112.398	93.9962	109.036	107.53	117.288
											829	78.1253	106.627	94.8521	115.335	94.7608	109.154	108.423	108.487		829	78.2063	104.661	107.364	113.877	93.9482	110.374	109.041	115.758
											830	80.1599	105.861	99.7795	122.663	95.0758	111.614	109.481	111.36		830	78.5581	103.407	96.5932	113.443	91.9833	109.54	108.412	117.569
											831	80.3002	107.551	105.23	124.045	95.2584	109.041	110.977	130.156		831	81.8694	106.295	96.7499	109.711	92.3673	107.882	102.078	116.903
											832	78.6356	107.951	105.616	134.698	95.539	110.635	113.309	110.737		832	86.6585	106.585	98.2117	108.026	92.1578	109.196	101.555	113.186
											833	80.9154	107.036	104.274	124.502	97.4583	112.129	113.978	126.332		833	85.625	105.105	98.6192	106.823	90.7385	109.654	100.836	112.745
											834	80.9107	105.953	102.295	119.283	97.906	108.076	115.586	120.964		834	80.7719	104.4	103.101	108.217	91.7927	110.23	99.2991	115.89
											835	79.3114	104.653	105.581	127.398	97.8725	109.304	117.207	115.453		835	78.391	104.841	104.755	117.605	92.2742	109.039	102.188	117.047
											836	81.5858	106.326	106.38	138.82	98.8168	105.004	115.398	113.955		836	77.0349	108.435	104.173	129.788	91.3895	107.186	105.069	116.657
											837	83.0704	107.229	103.886	134.426	99.1192	108.183	117.819	116.862		837	79.8427	109.073	105.421	136.148	89.7892	105.906	105.888	115.915
											838	80.7472	103.91	102.793	135.186	99.388	107.735	115.084	116.484		838	79.4708	108.001	106.007	132.371	92.3189	107.294	109.519	112.027
											839	79.1334	103.895	100.897	109.406	98.5751	107.442	113.722	114.497		839	78.0112	108.948	105.834	135.111	93.0865	105.052	109.433	109.634
											840	78.6836	106.565	99.8014	106.118	97.6296	107.549	118.053	115.054		840	79.04	110.343	106.617	139.419	93.6034	107.243	109.852	111.373
											841	76.236	106.616	98.5522	110.709	97.6936	107.547	120.027	116.931		841	81.4166	109.216	108.564	115.658	94.3496	107.551	108.855	111.717
											842	79.3881	106.949	99.4009	114.12	96.639	106.872	116.927	113.305		842	83.2981	106.935	107.316	103.784	94.6708	106.498	108.641	113.244
											843	82.44	108.144	102.563	113.1	95.877	106.668	116.468	110.079		843	81.0669	105.343	108.538	111.717	94.0067	105.534	104.15	111.49
											844	80.5933	109.305	104.286	119.252	96.1999	105.911	114.311	110.05		844	81.4377	103.113	107.35	114.92	94.0098	104.681	100.421	112.536
											845	80.518	107.176	102.156	122.714	95.7801	105.676	115.595	118.566		845	83.4047	103.376	105.941	120.787	94.3	107.006	104.392	112.531
											846	82.8083	101.392	103.386	114.188	97.0186	104.001	116.349	110.916		846	82.0423	103.343	106.183	125.263	93.0959	107.713	101.88	114.805
											847	81.4735	104.183	102.132	113.533	98.5315	105.029	116.117	104.701		847	81.9682	105.826	105.927	125.552	93.8238	106.672	102.302	116.026
											848	79.6816	100.832	103.574	113.606	97.5943	105.921	115.177	109.977		848	83.0507	108.056	98.287	117.74	93.9852	106.603	104.456	115.702
											849	78.9495	100.691	107.407	112.839	96.9421	104.208	117.446	111.709		849	81.8376	107.493	95.1997	116.209	95.9139	106.417	107.054	116.39
											850	79.1574	104.639	106.146	111.101	97.3601	105.112	119.809	108.44		850	84.1892	105.781	90.8731	122.635	95.9386	107.326	110.886	122.472
											851	77.6492	109.878	101.674	111.575	96.9461	108.591	116.867	115.819		851	83.6858	105.457	93.1511	123.164	93.9462	107.554	115.257	120.225
											852	78.7066	109.168	102.513	111.612	97.1217	107.621	114.895	110.231		852	82.0178	105.31	99.767	117.149	94.1235	107.77	114.094	119.645
											853	85.0076	109.969	103.871	107.992	95.8707	108.067	117.084	111.293		853	78.2597	104.977	105.966	119.437	94.2122	110.154	114.049	114.51
											854	85.3853	112.902	101.4	106.157	95.4227	107.842	116.334	113.579		854	75.5128	105.144	110.654	120.049	93.5825	110.794	112.757	112.63
											855	80.6762	115.857	98.5115	106.161	92.6041	106.806	116.725	111.002		855		107.786	101.815	128.662	94.8576	106.92	113.068	111.217
											856	76.2305	114.258	101.243	103.765	92.4815	105.347	114.838	108.737		856	77.7158	109.43	97.9444	144.778	94.6247	102.094	108.222	113.161
											857	75.2836	112.817	103.095	103.449	96.5362	103.573	115.237	109.62		857	76.0597	107.992		148.093	95.354	102.924	102.169	112.743
											858	76.9849	108.52	104.692	104.499	94.2852	103.45	115.347	113.552		858	75.2359	106.827	107.753	138.641	95.8681	110.794	102.85	115.148
											859	76.9224	106.195	102.217	108.595	96.3161	108.266	114.305	113.901		859	73.6328	108.668	109.901	135.58	93.9154	111.568	103.225	112.49
											860	76.054	101.51	96.5753	108.952	97.7141	108.455	114.502	111.509		860	73.4144	108.939	107.166	116.93	93.013	110.502	105.597	114.591
											861	67.0706	105.187	96.0719	107.056	97.1389	112.469	112.433	112.008		861	71.0949	108.865	98.5398	113.042	93.6055	108.958	108.657	114.586
											862	65.3361	108.596	97.9269	103.796	100.088	114.303	113.023	114.1		862	69.9077	107.877	99.3814	111.414	91.3984	109.807	110.168	114.22
											863	68.2398	111.836	103.697	103.469	99.2146	107.08	115.684	112.664		863	72.1807	107.16	106.166	116.139	89.965	106.688	110.595	115.516
											864	71.514	110.173	109.972	104.421	100.581	106.647	116.547	117.824		864	78.1758	106.454	107.831	127.167	89.4638	108.006	108.939	119.186
											865	74.222	99.5313	110.01	103.04	99.6965	105.342	116.327	120.315		865	81.4418	106.198	96.4738	133.599	82.6903	109.029	111.082	117.352
											866	77.5728	99.671	104.204	101.108	101.626	106.338	114.306	116.367		866	81.4343	106.646	106.265	136.305	84.7913	109.108	108.475	116.309
											867	78.795	104.985	107.65	102.914	100.847	106.345	113.37	111.404		867	81.9487	106.582	101.016	129.384	84.4065	107.535	100.811	117.153
											868	80.3437	107.139	108.201	100.412	99.508	109.168	112.936	113.535		868	83.6494	102.481	98.7047	118.404	88.2656	109.688	101.349	114.325
											869	80.2775	107.841	108.81	100.436	99.2751	105.796	107.68	110.501		869	86.496	103.23	99.7119	114.46	92.2904	108.479	103.501	120.308
											870	81.1292	108.511	115.214	102.824	98.8601	101.247	106.143	111.171		870	83.166	103.63	103.081	120.621	89.4497	107.264	105.615	122.055
											871	77.9983	105.731	108.753	104.769	99.5816	104.498	111.453	111.651		871	80.1885	105.069	104.697	119.898	99.0347	107.628	108.22	118.057
											872	78.8618	106.382	103.781	103.073	100.931	109.252	114.555	109.722		872	81.2068	107.952	101.341	116.204	96.1956	106.386	106.547	116.945
											873	77.4199	107.008	107.084	103.185	101.525	109.943	114.804	120.5		873	81.792	107.489	100.725	111.549	94.8628	106.543	106.032	112.212
											874	78.0527	107.856	110.747	104.171	103.04	109.466	116.511	116.604		874	81.4485	108.095	100.265	108.495	92.0921	105.243	106.489	106.457
											875	77.2276	108.695	106.825	102.6	103.547	107.198	114.402	124.116		875	80.1016	107.422	98.1944	106.993	90.89	101.904	105.233	110.879
											876	77.7327	110.264	108.367	102.105	101.749	108.249	112.038	119.399		876	79.4058	106.379	101.676	105.905	90.8492	97.9486	102.933	110.887
											877	81.535	111.214	112.016	105.636	101.415	109.232	115.772	116.868		877	78.9881	106.695	108.833	110.314	92.0161	96.6839	101.168	113.234
											878	84.1094	110.445	113.349	101.952	101.115	107.812	116.666	111.511		878	79.8007	109.771	105.333	115.541	92.6443	102.883	100.828	116.151
											879	83.7675	110.294	113.569	99.873	101.432	105.489	120.615	114.465		879	80.2703	110.31	100.922	111.908	92.4409	106.385	102.736	117.038
											880	81.801	113.966	111.556	101.145	100.151	108.409	115.197	115.478		880	81.0183	107.98	97.8574	109.457	91.6733	108.514	100.406	115.921
											881	84.1445	111.522	110.013	101.04	103.628	109.89	115.559	112.442		881	82.2046	106.977	96.4916	106.149	91.0855	109.911	100.624	117.967
											882	86.4334	109.299	113.145	104.39	103.007	109.76	117.835	113.427		882	82.0274	105.193	95.9286	103.59	90.2449	111.254	100.693	120.957
											883	84.4269	108.157	109.314	101.281	101.465	109.437	119.124	114.742		883	81.4304	103.476	99.2523	106.04	90.3649	108.516	95.3937	120.182
											884	85.6109	108.68	106.158	100.42	99.724	109.528	111.789	111.853		884	79.715	106.016	101.387	113.576	90.4106	109.369	99.6734	118.434
											885	85.849	107.122	109.06	103.164	98.6217	112.317	115.566	108.554		885	79.0548	104.832	101.38	111.485	90.2979	110.897	105.632	117.416
											886	84.632	108.854	111.015	100.28	97.1942	115.425	114.954	110.26		886	77.7221	104.185	102.941	106.748	89.084	109.907	108.273	116.397
											887	84.1013	106.412	108.315	102.387	97.6447	113.971	107.449	112.415		887	76.5858	105.477	103.815	102.898	88.3814	110.613	105.746	116.304
											888	84.3999	102.913	106.346	102.944	99.6945	112.516	106.254	108.641		888	76.5257	106.884	101.712	104.024	89.5768	108.061	103.435	119.022
											889	87.1017	105.412	110.813	105.17	99.4554	110.761	110.223	105.709		889	75.7144	106.788	101.094	105.889	89.5445	109.074	101.753	120.069
											890	85.1769	107.864	94.553	108.401	99.7119	113.463	113.537	110.799		890	75.1077	106.177	99.1268	104.155	89.293	109.06	108.822	118.672
											891	85.4635	110.151	96.9557	109.245	99.8117	115.336	112.991	110.44		891	74.6822	109.081	99.3547	103.147	87.673	108.528	105.646	118.724
											892	86.8914	108.844	101.983	101.276	100.767	113.162	112.837	109.34		892	73.8795	108.947	103.328	105.914	88.1193	109.764	99.8855	116.863
											893	86.855	109.678	101.33	115.125	101.07	111.364	114.119	110.86		893	73.8821	106.835	101.074	103.41	90.3197	110.349	106.26	115.958
											894	80.9236	109.721	103.529	121.529	101.656	112.172	114.334	109.857		894	77.7196	106.451	98.8073	105.044	91.356	110.001	105.383	124.495
											895	77.2865	106.331	108.906	101.695	100.775	109.224	109.726	105.776		895	78.799	105.228	98.4528	114.492	92.0439	105.154	104.857	107.743
											896	78.5477	104.553	106.299	108.708	99.8493	111.053	109.868	103.201		896	76.9472	104.47	99.7034	110.416	90.1001	102.356	105.349	122.591
											897	80.0149	107.82	104.779	117.825	99.7679	115.218	110.977	107.24		897	76.7425	105.865	99.2457	110.753	88.566	105.719	106.314	118.65
											898	77.9617	112.656	104.023	116.163	100.769	115.772	108.007	107.399		898	78.1584	106.714	101.198	114.85	87.7041	111.11	105.231	119.25
											899	74.6955	110.917	104.692	118.282	101.31	114.928	109.924	107.859		899	79.3033	106.848	103.306	112.397	87.4452	110.241	104.832	121.339
											900	74.4112	110.028	103.645	117.781	100.412	117.757	108.546	107.519		900	78.9627	108.648	100.716	121.34	87.5496	108.806	104.222	123.538
																					901	77.8748	108.841	100.488	129.986	87.6894	108.526	99.4413	113.917
																					902	77.4072	106.919	101.041	135.747	89.1539	109.924	104.023	116.53
																					903	76.6705	105.005	103.481	139.348	89.6326	111.663	106.899	115.866
																					904	77.5326	105.411	104.644	118.787	89.9608	111.525	105.935	118.835
																					905	76.1033	104.839	106.201	105.083	90.6286	110.013	103.136	116.413
																					906	75.2641	103.886	104.34	110.924	89.7548	110.029	102.12	119.888
																					907	75.5512	104.098	102.831	117.513	89.4066	109.62	104.383	127.41
																					908	76.0653	103.85	105.547	118.148	87.6359	105.508	107.602	122.794
																					909	76.6762	103.436	106.409	116.505	87.6023	108.38	106.918	119.069
																					910	76.4277	102.235	101.013	126.719	88.7276	111.71	105.658	119.422
																					911	79.5773	102.901	97.4989	124.401	90.5633	111.943	105.269	112.574
																					912	80.8141	105.438	104.067	124.916	90.0732	110.472	103.659	107.714
																					913	77.7564	105.278	101.409	133.172	89.3255	109.749	104.934	108.409
																					914	73.7093	101.941	89.8647	134.624	91.4809	110.837	104.815	120.087
																					915	73.129	101.073	88.582	144.504	88.9659	113.359	103.445	132.138
																					916	73.9737	102.703	94.3689	132.975	88.7299	115.697	103.89	134.949
																					917	72.67	102.419	99.0188	127.13	88.8839	111.213	105.119	140.438
																					918	72.4673	103.513	98.418	139.153	88.131	109.078	106.378	143.905
																					919	73.9747	104.294	100.102	142.235	87.5934	107.431	105.214	124.317
																					920	74.5023	105.237	102.252	118.323	88.752	108.511	98.915	119.242
																					921	74.5353	104.613	105.152	120.843	90.3786	108.373	97.8187	128.847
																					922	75.3772	104.219	109.3	140.193	90.4942	105.977	99.0323	140.83
																					923	75.3822	105.052	104.398	132.672	90.0981	109.644	104.654	136.117
																					924	75.8055	106.052	103.294	126.612	88.6382	110.672	108.101	136.389
																					925	76.3757	103.536	105.782	127.938	89.6032	108.936	103.659	141.64
																					926	74.5398	104.08	103.582	138.365	87.7728	108.295	99.1652	141.644
																					927	74.56	107.39	102.187	142.791	84.907	107.159	101.953	132.543
																					928	75.0978	108.854	102.172	137.635	88.8597	107.411	102.82	130.281
																					929	75.843	109.203	101.645	134.701	85.165	106.745	105.692	121.832
																					930	76.7889	102.382	101.431	129.946	83.8289	107.909	105.256	123.606
																					931	78.0836	96.7431	103.005	131.791	83.4366	107.725	105.745	122.915
																					932	78.1632	94.5055	101.335	130.04	86.6228	107.707	109.098	142.252
																					933	76.5949	96.5758	99.4767	118.481	88.5818	108.322	109.584	141.921
																					934	76.094	97.0117	103.573	112.334	91.4288	107.759	110.506	147.441
																					935	74.9516	98.6862	104.383	108.132	94.2551	106.51	108.751	144.131
																					936	73.9207	107.412	105.835	111.477	95.7082	105.045	105.963	129.783
																					937	72.0555	114.841	107.038	116.682	94.5815	104.956	106.39	131.592
																					938	74.0789	111.646	106.096	113.985	92.7198	104.575	107.852	128.959
																					939	78.0653	109.652	103.638	114.286	92.8514	105.436	106.294	124.227
																					940	77.2063	109.149	103.903	114.46	92.2565	107.518	104.94	127.499
																					941	76.1774	111.595	108.101	115.698	90.3927	106.215	106.476	130.403
																					942	78.2468	107.987	105.656	113.412	91.2284	105.234	104.843	125.245
																					943	79.9157	110.281	89.5807	112.059	90.81	106.275	97.7211	125.998
																					944	79.7013	110.845	86.3443	109.595	90.6804	108.038	94.1504	130.156
																					945	79.0871	110.304	92.779	111.019	91.6466	107.048	96.3334	131.856
																					946	77.2301	107.181	97.1148	109.689	92.5467	105.281	97.6893	125.595
																					947	76.496	106.436	99.8186	108.199	87.556	105.646	103.267	122.07
																					948	78.1822	105.947	101.624	114.83	83.9897	106.2	105.653	123.073
																					949	77.8209	107.067	103.175	117.926	87.8315	105.557	105.689	123.23
																					950	79.8652	108.454	102.578	113.865	89.8811	106.444	103.104	119.68
																					951	81.9034	108.408	104.352	108.936	89.72	108.75	105.925	119.466
																					952	81.8318	107.235	105.552	108.775	92.0142	108.047	111.524	121.39
																					953	81.4003	108.166	106.474	107.302	94.0844	108.266	105.545	120.623
																					954	84.0225	106.731	105.105	107.18	94.3897	106.921	106.357	119.911
																					955	82.182	106.812	97.642	108.651	95.9445	108.08	108.935	122.559
																					956	81.1565	109.502	99.9198	111.502	94.7184	106.689	110.178	122.835
																					957	79.082	106.344	101.2	109.435	95.5558	104.719	109.726	125.996
																					958	76.3155	103.639	99.6092	108.056	96.136	103.695	107.282	121.752
																					959	74.9973	100.824	104.614	107.328	94.5151	104.948	107.978	122.95
																					960		109.298	101.075	110.614	94.6577	107.232	111.553	134.334
																					961	76.249	109.57	101.353	112.855	94.5115	112.429	112.287	137.39
																					962	73.3168	103.484	100.468	108.068	93.3851	111.272	105.456	135.084
																					963	73.7892	104.757	101.892	106.551	92.5509	111.734	106.672	145.203
																					964	77.0131	107.119	105.296	109.033	94.6417	112.129	101.508	145.183
																					965	76.8246	107.522	102.346	109.462	93.1144	111.061	102.026	129.412
																					966	76.5565	106.788	99.0999	109.363	92.9894	107.54	100.836	123.231
																					967	80.6464	107.247	100.42	110.528	93.9142	104.837	97.9828	122.007
																					968	80.3397	104.946	101.773	107.499	93.2001	104.34	103.216	129.864
																					969	78.1551	102.182	102.038	104.803	93.3689	107.683	110.026	126.361
																					970	77.6816	104.576	104.86	107.073	94.1564	108.224	111.605	123.429
																					971	77.6943	105.571	103.601	107.033		108.15	107.499	126.473
																					972	78.9836	104.876	101.443	109.524	89.5201	106.769	107.322	119.058
																					973	79.3582	105.921	98.3333	110.85	87.7702	105.555	106.521	121.065
																					974	78.503	106.238	100.409	108.85	85.6135	106.703	107.367	123.043
																					975	77.0669	105.784	99.0353	101.483	83.4184	109.855	108.518	121.417
																					976	76.5153	105.868	93.3923	97.331	79.226	109.489	109.028	118.664
																					977	75.9179	106.458	91.1488	104.193	83.7796	108.238	106.272	119.705
																					978	76.2387	106.099	93.5114	103.62	87.8551	110.311	105.097	121.517
																					979	76.0364	103.231	98.3839	108.27	85.8916	110.301	106.45	123.265
																					980	74.5825	102.923	100.892	106.861	87.0354	109.409	108.545	122.125
																					981	75.1566	102.267	100.375	114.529	88.8312	109.045	105.516	121.596
																					982	75.1827	102.875	98.2548	114.511	90.2576	108.986	105.201	123.092
																					983	74.3142	106.982	101.287	111.13	90.8886	109.77	104.175	122.517
																					984	74.2743	104.861	105.321	107.698	91.1683	109.571	104.233	126.477
																					985	76.6007	102.057	100.361	110.376	91.7749	107.661	103.276	130.873
																					986	76.4672	107.961	99.5408	110.784	91.1214	109.589	104.419	127.342
																					987	73.8554	107.792	102.793	113.379	88.5295	110.872	106.507	124.579
																					988	75.3843	108.893	105.994	114.694	89.4389	110.507	104.725	122.4
																					989	77.8641	108.812	96.9381	112.25	88.7827	109.616	103.688	123.992
																					990	78.1349	106.989	93.0423	118.216	89.7441	108.98	105.264	122.784
																					991	77.7223	103.352	96.8745	106.744	91.025	103.012	103.538	118.158
																					992	79.1334	103.353	101.563	106.036	90.0972	107.967	103.042	114.458
																					993	79.6979	105.521	98.9785	120.584	88.0022	98.6236	101.137	112.011
																					994	76.4352	103.403	103.857	112.796	88.6722	109.129	98.3686	115.727
																					995	74.5702	105.371	109.024	114.996	89.6503	118.885	100.07	118.694
																					996	75.3751	106.249	106.97	128.04	88.6728	114.377	101.266	126.26
																					997	75.2028	103.171	104.9	131.817	88.702	111.934	101.559	112.27
																					998	77.9792	105.738	102.735	122.969	88.6663	112.45	102.07	124.096
																					999	79.7715	109.896	100.23	121.201	88.0648	111.619	104.115	130.003
																					1000	79.5668	109.755	100.216	119.545	89.0204	111.913	105.106	130.08
																					1001	79.2505	108.829	99.7671	131.718	90.3428	111.037	105.217	124.773
																					1002	79.8657	106.681	102.282	138.947	90.1015	111.431	104.721	136.709
																					1003	80.0192	107.018	102.991	137.254	89.5464	112.84	101.951	134.05
																					1004	79.3462	108.201	102.249	138.358	90.5708	111.331	101.346	131.065
																					1005	76.8576	106.755	100.561	135.203	90.6728	111.49	100.591	138.542
																					1006	76.6146	105.359	101.021	129.63	90.3304	109.739	100.17	141.432
																					1007	76.9076	104.693	101.841	112.097	90.7873	107.648	102.535	143.236
																					1008	77.3438	105.116	101.675	113.291	91.5009	106.537	105.052	144.79
																					1009	77.5539	104.762	101.238	116.897	91.466	107.475	106.417	156.706
																					1010	77.0985	105.422	102.269	116.109	91.8724	109.334	107.466	145.183
																					1011	75.7823	106.421	101.981	109.72	91.7002	106.214	106.252	133.732
																					1012	75.8054	105.272	102.563	112.807	90.3526	101.407	101.311	114.656
																					1013	75.444	104.088	101.37	115.7	90.4436	97.3985	102.934	112.166
																					1014	76.3455	100.903	99.9461	119.572	91.292	95.3035	104.131	121.39
																					1015	75.6628	97.4604	99.7179	119.634	91.1279	102.871	105.03	132.618
																					1016	74.3816	99.1008	102.721	110.916	90.5221	105.413	104.747	129.395
																					1017	74.9394	100.127	100.723	125.825	93.0699	107.502	105.997	126.165
																					1018	76.4913	105.468	100.12	121.487	93.2627	107.076	106.086	124.18
																					1019	76.0984	105.999	100.48	112.463	91.2708	107.038	108.228	128.153
																					1020	75.5241	105.939	103.687	112.319	88.5552	106.524	105.374	131.258
																					1021	74.9019	106.322	108.386	115.998	87.5267	107.555	106.937	127.528
																					1022	74.992	106.101	104.405	114.522	88.0941	108.655	110.537	126.783
																					1023	75.3344	105.653	101.546	108.885	88.9211	107.241	109.03	124.522
																					1024	75.2403	107.959	102.841	106.727	89.0769	106.823	104.738	121.302
																					1025	75.5675	105.214	101.447	107.708	90.0228	107.33	100.614	123.291
																					1026	76.1896	105.93	99.2846	106.236	92.3351	106.467	99.8128	122.91
																					1027	76.6165	111.371	100.254	107.937	92.5999	106.54	102.393	123.931
																					1028	76.9154	112.276	100.491	108.051	93.0852	105.231	97.357	124.728
																					1029	78.5387	110.464	98.679	110.989	92.3275	105.579	92.0599	123.626
																					1030	81.961	105.701	100.013	111.039	92.1566	105.697	91.3769	123.919
																					1031	79.7593	95.7067	103.654	110.635	91.3644	105.756	96.7488	122.376
																					1032	77.5523	91.1294	103.968	115.529	91.1797	106.08	104.497	121.013
																					1033	76.0269	97.7741	101.715	111.291	92.1345	106.659	103.366	122.074
																					1034	75.8858	103.801	101.656	107.413	92.3046	106.405	107.776	121.601
																					1035	76.4286	108.139	103.805	107.521	92.1895	106.499	107.683	119.153
																					1036	76.7518	107.043	100.611	105.959	91.8227	106.543	107.317	118.823
																					1037	75.9372	107.675	99.4886	103.258	95.18	105.499	107.778	118.631
																					1038	74.3842	109.886	101.643	105.39	94.7831	107.71	107.828	117.04
																					1039	79.5087	116.585	104.59	106.38	93.1191	107.404	107.8	118.71
																					1040	79.1991	111.668	101.473	101.651	93.4212	108.999	107.902	121.583
																					1041	77.7187	109.86	102.588	102.287	93.8799	104.727	109.281	122.766
																					1042	77.2181	109.891	105.233	103.59	92.2634	104.073	106.881	129.229
																					1043	77.3989	111.594	103.936	101.859	92.9408	102.651	106.146	125.76
																					1044	77.4597	113.905	101.603	105.256	95.0631	103.948	105.365	115.378
																					1045	78.3548	119.141	101.078	105.573	94.8726	106.318	105.392	111.789
																					1046	79.3072		103.447	108.354	94.9843	107.931	105.843	111.251
																					1047	79.4977		103.623	112.884	94.9073	108.891	110.042	115.475
																					1048	79.8414	116.686	93.5365	108.807	94.5236	108.153	110.486	113.603
																					1049	79.7487	123.114	83.5207	104.701	94.8738	105.008	109.302	123.12
																					1050	79.6867	117.617	84.8895	105.821	96.0169	104.863	106.658	123.474
																					1051	82.1199	109.913	89.6546	107.764	93.9261	99.2916	105.606	123.507
																					1052	82.0889	111.452	95.3546	106.005	90.778	102.763	107.322	127.486
																					1053	80.1062	115.212	103.837	104.946	86.7171	103.187	106.127	135.553
																					1054	77.4492	113.598	106.707	102.635	86.3007	98.8291	104.338	132.857
																					1055	73.0396	112.552	103.178	102.377	86.9283	98.0176	109.476	139.84
																					1056	71.7488	113.408	104.926	105.306	88.4084	104.006	107.672	148.071
																					1057	72.7481	113.297	108.334	100.234	89.8271	107.72	104.992	134.14
																					1058	72.4588	113.071	107.153	105.561	93.787	108.032	107.45	118.082
																					1059	73.189	112.424	104.756	105.729	90.4484	110.314	105.332	120.314
																					1060	74.7019	110.33	105.123	106.915	87.1405	110.694	106.323	130.612
																					1061	75.8767	110.013	103.42	110.008	90.1356	110.787	110.008	132.409
																					1062	74.6076	113.358	101.813	113.559	90.9077	117.512	109.182	135.826
																					1063	77.5202	106.469	99.8069	112.228	91.5132	103.284	102.998	137.064
																					1064	73.9889	107.726	93.3842	109.084	92.5755	107.28	100.924	130.061
																					1065	64.6776	107.557	90.3898	107.91	93.5437	110.659	104.597	142.16
																					1066	64.4549	111.963	93.7158	108.87	94.0327	117.164		135.532
																					1067	70.6752	113.259	97.4343	108.333	96.2445	112.778	105.384	131.121
																					1068	78.3471	112.07	96.4242	105.301	95.6152	112.499	107.48	126.563
																					1069	84.1453	109.845	97.3172	105.812	94.2796	113.31	106.112	129.134
																					1070	84.503	109.687	97.8185	106.689	93.5315	113.836	107.79	124.327
																					1071	85.4587	110.267	101.42	103.906	92.2806	112.973	108.647	123.164
																					1072	85.0405	109.493		105.662	93.9516	111.519	107.588	120.624
																					1073	86.595	104.618		110.102	95.3444	109.346	103.42	124.141
																					1074	87.9643	102.743		111.364	95.3238	108.395	112.322	124.538
																					1075	87.6987	102.513		108.84	93.7498	106.657	102.154	126.08
																					1076	83.8501	105.259	105.646	108.608	93.2007	107.227	106.525	125.969
																					1077	82.6129	106.958	99.738	109.163	93.9423	107.356	104.089	127.358
																					1078	83.2482	106.925	99.2962	112.908	95.0984	107.082	100.718	124.869
																					1079	83.7098	105.39	98.1701	112.912	95.566	110.637	101.773	122.837
																					1080	82.9815	107.153	96.706	109.455	96.0402	107.567	106.294	123.216
																					1081	83.2065	107.777	97.5558	115.059	93.4743	93.4422	107.328	122.356
																					1082	85.0987	105.317	96.7579	113.844	96.1186	96.3954	106.873	122.455
																					1083	83.6638	106.875	101.749	106.363	96.832	104.933	114.041	121.95
																					1084	78.7976	109.85	104.047	105.497	95.1292	107.452	116.533	118.606
																					1085	77.799	110.04	100.711	107.649	94.0816	106.69	112.798	116.212
																					1086	77.5558	108.845	99.8982	112.119	94.383	102.792	110.57	116.042
																					1087	76.7536	108.244	101.997	114.657	94.7278	103.103	107.729	115.81
																					1088	74.5671	110.188	108.581	110.116	94.7924	107.149	103.596	118.671
																					1089	72.856	113.467	104.927	115.194	94.1708	112.183	101.219	119.507
																					1090	73.3655	111.139	101	110.958	95.1609	111.127	103.509	118.489
																					1091	74.5148	109.25	99.3602	105.449	95.7348	110.884	105.244	122.809
																					1092	78.7854	107.906	99.4805	101.669	96.6118	110.65	101.919	123.355
																					1093	84.1586	104.242	99.8012	101.415	94.8219	110.928	107.268	118.825
																					1094	82.3955	106.566	99.7613	101.361	91.4693	109.689	107.889	120.955
																					1095	80.3017	110.713	99.4965	103.559	90.1203	118.444	106.893	117.892
																					1096	79.9381	111.303	98.0487	106.817	91.3788	121.472	106.119	121.303
																					1097	76.6302	112.352	88.8208	116.467	91.5293	118.093	106.668	123.997
																					1098	75.8497	112.568	86.0879	107.125	91.2836	114.687	107.607	122.581
																					1099	77.126	104.673	92.5817	110.784	89.4467	113.275	107.146	122.562
																					1100	78.1833	103.246	93.0139	115.338	85.6583	114.749	107.645	119.276
																					1101
																					1102
																					1103
																					1104
																					1105
																					1106
																					1107
																					1108
																					1109
																					1110
																					1111
																					1112
																					1113
																					1114
																					1115
																					1116
																					1117
																					1118
																					1119
																					1120
																					1121
																					1122
																					1123
																					1124
																					1125
																					1126
																					1127
																					1128
																					1129
																					1130
																					1131
																					1132
																					1133
																					1134
																					1135
																					1136
																					1137
																					1138
																					1139
																					1140
																					1141
																					1142
																					1143
																					1144
																					1145
																					1146
																					1147
																					1148
																					1149
																					1150
																					1151
																					1152
																					1153
																					1154
																					1155
																					1156
																					1157
																					1158
																					1159
																					1160
																					1161
																					1162
																					1163
																					1164
																					1165
																					1166
																					1167
																					1168
																					1169
																					1170
																					1171
																					1172
																					1173
																					1174
																					1175
																					1176
																					1177
																					1178
																					1179
																					1180
																					1181
																					1182
																					1183
																					1184
																					1185
																					1186
																					1187
																					1188
																					1189
																					1190
																					1191
																					1192
																					1193
																					1194
																					1195
																					1196
																					1197
																					1198
																					1199
																					1200
																					1201
																					1202
																					1203
																					1204
																					1205
																					1206
																					1207
																					1208
																					1209
																					1210
																					1211
																					1212
																					1213
																					1214
																					1215
																					1216
																					1217
																					1218
																					1219
																					1220
																					1221
																					1222
																					1223
																					1224
																					1225
																					1226
																					1227
																					1228
																					1229
																					1230
																					1231
																					1232
																					1233
																					1234
																					1235
																					1236
																					1237
																					1238
																					1239
																					1240
																					1241
																					1242
																					1243
																					1244
																					1245
																					1246
																					1247
																					1248
																					1249
																					1250
																					1251
																					1252
																					1253
																					1254
																					1255
																					1256
																					1257
																					1258
																					1259
																					1260
																					1261
																					1262
																					1263
																					1264
																					1265
																					1266
																					1267
																					1268
																					1269
																					1270
																					1271
																					1272
																					1273
																					1274
																					1275
																					1276
																					1277
																					1278
																					1279
																					1280
																					1281
																					1282
																					1283
																					1284
																					1285
																					1286
																					1287
																					1288
																					1289
																					1290
																					1291
																					1292
																					1293
																					1294
																					1295
																					1296
																					1297
																					1298
																					1299
																					1300
																					1301
																					1302
																					1303
																					1304
																					1305
																					1306
																					1307
																					1308
																					1309
																					1310
																					1311
																					1312
																					1313
																					1314
																					1315
																					1316
																					1317
																					1318
																					1319
																					1320
																					1321
																					1322
																					1323
																					1324
																					1325
																					1326
																					1327
																					1328
																					1329
																					1330
																					1331
																					1332
																					1333
																					1334
																					1335
																					1336
																					1337
																					1338
																					1339
																					1340
																					1341
																					1342
																					1343
																					1344
																					1345
																					1346
																					1347
																					1348
																					1349
																					1350
																					1351
																					1352
																					1353
																					1354
																					1355
																					1356
																					1357
																					1358
																					1359
																					1360
																					1361
																					1362
																					1363
																					1364
																					1365
																					1366
																					1367
																					1368
																					1369
																					1370
																					1371
																					1372
																					1373
																					1374
																					1375
																					1376
																					1377
																					1378
																					1379
																					1380
																					1381
																					1382
																					1383
																					1384
																					1385
																					1386
																					1387
																					1388
																					1389
																					1390
																					1391
																					1392
																					1393
																					1394
																					1395
																					1396
																					1397
																					1398
																					1399
																					1400
																					1401
																					1402
																					1403
																					1404
																					1405
																					1406
																					1407
																					1408
																					1409
																					1410
																					1411
																					1412
																					1413
																					1414
																					1415
																					1416
																					1417
																					1418
																					1419
																					1420
																					1421
																					1422
																					1423
																					1424
																					1425
																					1426
																					1427
																					1428
																					1429
																					1430
																					1431
																					1432
																					1433
																					1434
																					1435
																					1436
																					1437
																					1438
																					1439
																					1440
																					1441
																					1442
																					1443
																					1444
																					1445
																					1446
																					1447
																					1448
																					1449
																					1450
																					1451
																					1452
																					1453
																					1454
																					1455
																					1456
																					1457
																					1458
																					1459
																					1460
																					1461
																					1462
																					1463
																					1464
																					1465
																					1466
																					1467
																					1468
																					1469
																					1470
																					1471
																					1472
																					1473
																					1474
																					1475
																					1476
																					1477
																					1478
																					1479
																					1480
																					1481
																					1482
																					1483
																					1484
																					1485
																					1486
																					1487
																					1488
																					1489
																					1490
																					1491
																					1492
																					1493
																					1494
																					1495
																					1496
																					1497
																					1498
																					1499
																					1500
																					1501
																					1502
																					1503
																					1504
																					1505
																					1506
																					1507
																					1508
																					1509
																					1510
																					1511
																					1512
																					1513
																					1514
																					1515
																					1516
																					1517
																					1518
																					1519
																					1520
																					1521
																					1522
																					1523
																					1524
																					1525
																					1526
																					1527
																					1528
																					1529
																					1530
																					1531
																					1532
																					1533
																					1534
																					1535
																					1536
																					1537
																					1538
																					1539
																					1540
																					1541
																					1542
																					1543
																					1544
																					1545
																					1546
																					1547
																					1548
																					1549
																					1550
																					1551
																					1552
																					1553
																					1554
																					1555
																					1556
																					1557
																					1558
																					1559
																					1560
																					1561
																					1562
																					1563
																					1564
																					1565
																					1566
																					1567
																					1568
																					1569
																					1570
																					1571
																					1572
																					1573
																					1574
																					1575
																					1576
																					1577
																					1578
																					1579
																					1580
																					1581
																					1582
																					1583
																					1584
																					1585
																					1586
																					1587
																					1588
																					1589
																					1590
																					1591
																					1592
																					1593
																					1594
																					1595
																					1596
																					1597
																					1598
																					1599
																					1600
																					1601
																					1602
																					1603
																					1604
																					1605
																					1606
																					1607
																					1608
																					1609
																					1610
																					1611
																					1612
																					1613
																					1614
																					1615
																					1616
																					1617
																					1618
																					1619
																					1620
																					1621
																					1622
																					1623
																					1624
																					1625
																					1626
																					1627
																					1628
																					1629
																					1630
																					1631
																					1632
																					1633
																					1634
																					1635
																					1636
																					1637
																					1638
																					1639
																					1640
																					1641
																					1642
																					1643
																					1644
																					1645
																					1646
																					1647
																					1648
																					1649
																					1650
																					1651
																					1652
																					1653
																					1654
																					1655
																					1656
																					1657
																					1658
																					1659
																					1660
																					1661
																					1662
																					1663
																					1664
																					1665
																					1666
																					1667
																					1668
																					1669
																					1670
																					1671
																					1672
																					1673
																					1674
																					1675
																					1676
																					1677
																					1678
																					1679
																					1680
																					1681
																					1682
																					1683
																					1684
																					1685
																					1686
																					1687
																					1688
																					1689
																					1690
																					1691
																					1692
																					1693
																					1694
																					1695
																					1696
																					1697
																					1698
																					1699
																					1700
																					1701
																					1702
																					1703
																					1704
																					1705
																					1706
																					1707
																					1708
																					1709
																					1710
																					1711
																					1712
																					1713
																					1714
																					1715
																					1716
																					1717
																					1718
																					1719
																					1720
																					1721
																					1722
																					1723
																					1724
																					1725
																					1726
																					1727
																					1728
																					1729
																					1730
																					1731
																					1732
																					1733
																					1734
																					1735
																					1736
																					1737
																					1738
																					1739
																					1740
																					1741
																					1742
																					1743
																					1744
																					1745
																					1746
																					1747
																					1748
																					1749
																					1750
																					1751
																					1752
																					1753
																					1754
																					1755
																					1756
																					1757
																					1758
																					1759
																					1760
																					1761
																					1762
																					1763
																					1764
																					1765
																					1766
																					1767
																					1768
																					1769
																					1770
																					1771
																					1772
																					1773
																					1774
																					1775
																					1776
																					1777
																					1778
																					1779
																					1780
																					1781
																					1782
																					1783
																					1784
																					1785
																					1786
																					1787
																					1788
																					1789
																					1790
																					1791
																					1792
																					1793
																					1794
																					1795
																					1796
																					1797
																					1798
																					1799
																					1800
																					1801
																					1802
																					1803
																					1804
																					1805
																					1806
																					1807
																					1808
																					1809
																					1810
																					1811
																					1812
																					1813
																					1814
																					1815

## Sheet: Fig4
	Fig 4A	VS_directed_CS																Fig 4E	MAP trace
		Control	Control	Control	Control	Control	Control	Control	Over-activation	Over-activation	Over-activation	Over-activation	Over-activation	Over-activation	Over-activation					Control	Control	Control	Control	Control	Control	Control	Over-activation	Over-activation	Over-activation	Over-activation	Over-activation	Over-activation	Over-activation
		Jedi	ObiWan	Referee	Stretch	Zealand	Corsica	Organa	Jedi	ObiWan	Referee	Stretch	Zealand	Corsica	Organa					Jedi	ObiWan	Referee	Stretch	Zealand	Corsica	Organa	Jedi	ObiWan	Referee	Stretch	Zealand	Corsica	Organa
	CS-1	-0.2	2.12	5.13	1.06	1.3	0	0.58	1.47	2.37	7.07	-1.66	2.5	3.8	-0.52			Pre	200	86.2881	91.1067	97.9865	108.592		110.207	96.0143	81.8001	97.1213	110.707	124.071	80.5908	119.543	114.289
	CS+	12.99	13.94	8.33	8.83	6.6	4.6	5.12	10.83	12.56	10.36	2.9	10.8	10.2	3.17			Pre	201	81.3962	95.6231	95.3304	107.735	66.0444	103.04	98.2498	87.7604	98.1034	102.72	122.84	74.3577	121.949	114.479
	CS-2	1.24	5.18	2.15	1.13	0.9	0	0	5.56	-1.36	-0.87	-0.62	1.9	0	1.11			Pre	202	79.9012	95.4522	97.5653	108.54	64.309	108.232	100.46	89.5922	98.5581	104.743	124.486	75.4625	123.361	109.991
																		Pre	203	78.7247	95.147	97.004	108.613	64.9113	109.273	98.2316	89.6018	98.5912	102.319	126.422	75.085	119.896	109.237
																		Pre	204	79.195	94.4025	99.2068	110.204	66.2693	110.168	94.9977	89.1528	99.7565	101.107	126.631	74.2385	115.253	108.838
																		Pre	205	78.317	94.3161	97.931	108.856	66.0324	109.717	94.0637	88.0654	100.422	100.239	123.823	74.6346	116.049	108.727
	Fig 4B	MAP_directed_CS																Pre	206	77.5953	95.1223	93.9395	108.356		108.725	96.8043	89.1155	100.813	100.958	123.783	74.6934	119.426	111.984
		Control	Control	Control	Control	Control	Control	Control	Over-activation	Over-activation	Over-activation	Over-activation	Over-activation	Over-activation	Over-activation			Pre	207	77.7333	94.7289	94.3209	109.305		107.409	94.6269	91.1098	100.224	100.004	126.294	74.5846	118.284	112.489
		Jedi	ObiWan	Referee	Stretch	Zealand	Corsica	Organa	Jedi	ObiWan	Referee	Stretch	Zealand	Corsica	Organa			Pre	208	76.6091	95.3943	93.1469	109.59		108.254	91.496	89.8099	101.289	100.941	128.952	75.0809	115	108.9
	CS-1	-2.29858	-2.41122	-2.8344	1.69427	1.08	1.45846	-3.52	-0.903172	2.33333	4.50327	3.12117	-1.82	0.377931	9.29			Pre	209	76.2523	93.6849	95.2439	108.237	64.6433	111.261	93.2509	90.9438	101.119	102.85	126.378	74.8371	117.171	109.232
	CS+	4.0059	6.329	8.74276	3.71539	3.38	6.12766	6.03	4.5536	4.608	-2.55049	4.22692	2.16	3.17293	6.67			Pre	210	78.7874	93.2096	92.6741	106.283	65.6101	110.945	104.336	91.665	99.1588	103.151	127.062	74.4729	123.185	112.144
	CS-2	-1.96675	0.907728	0.828824	-0.628118	1.75	-1.12149	-1.4	-2.30707	-0.220777	-1.80632	-0.329727	2.99	-4.90858	0.46			Pre	211	80.458	93.9459	95.8348	107.372	65.835	110.207	101.323	89.7354	100.413	102.977	128.699	74.7314	120.283	110.115
																		Pre	212	79.8615	93.8862	96.3472	109.299	65.6999	107.707	98.0629	88.7616	98.0894	101.607	130.016	74.9338	117.544	109.995
																		Pre	213	79.8222	94.5563	95.7679	109.934	64.6302	106.865	94.9036	87.8158	97.3241	103.237	130.186	74.2201	119.783	110.714
																		Pre	214	78.101	95.0571	94.6606	108.303	64.2465	107.604	98.6083	87.8125	96.436	103	131.64	74.5965	122.28	111.616
	Fig 4C	VS_abs_BL																Pre	215	77.5476	94.4038	96.6704	108.79	65.0318	107.346	101.79	87.809		103.521	133.399	75.3094	120.781	111.686
		Control	Control	Control	Control	Control	Control	Control	Over-activation	Over-activation	Over-activation	Over-activation	Over-activation	Over-activation	Over-activation			Pre	216	78.724	93.7859	100.474	109.612	65.3316	106.688	101.732	89.076		101.573	127.676	73.9425	120.222	120.062
		Jedi	ObiWan	Referee	Stretch	Zealand	Corsica	Organa	Jedi	ObiWan	Referee	Stretch	Zealand	Corsica	Organa			Pre	217	78.9713	93.3097	101.251	107.137	65.3046	107.661	99.1016	88.9316	97.6743	103.337	121.211	74.5759	120.541	115.914
	BL-1	2.43	1.76	1.14	0.45	0.3	0	0	4	3.65	3.1	8.22	0.9	0	3.48			Pre	218	78.2655	92.8105	97.6374	107.138	65.1449	105.742	100.923	90.5436	95.8606	104.616	122.803	75.8978	120.555	108.726
	BL+	0.43	0	1.45	0	0.4	0	0	4.74	3.89	3.38	8.33	1.3	0	1.31			Pre	219	77.9566	93.3856	95.0472	109.433	64.3141	105.479	103.057	88.1639	95.109	105.336	122.401	76.8729	119.241	106.771
	BL-2	0.31	0	0	0.66	0	0	0	2.14	9.9	1.18	5.08	0.5	0	1.08			Pre	220	78.5024	93.9372	89.2685	111.782	64.4627	104.236	112.012	88.7164	95.184	104.042	118.329	73.881	117.423	110.478
																		BL	221	80.4001	93.2912	88.2216	110.889	65.0868	105.54	105.708	87.3889	95.3672	104.154	117.128	75.9232	122.902	110.461
																		BL	222	80.2278	90.2599	91.0446	107.952	67.1302	105.685	118.389	85.4754	95.5452	104.151	121.909	68.3578	126.402	106.535
																		BL	223	80.138	90.0428	95.6285	106.897	66.8994	105.556	112.116	87.9277	94.9148	101.14	119.761	70.7883	122.464	107.676
	Fig 4D	MAP_abs_BL																BL	224	80.5345	90.1937	93.499	108.989	65.2801	106.151	105.78	87.614	95.9304	100.761	122.274	73.0545	120.413	107.981
		Control	Control	Control	Control	Control	Control	Control	Over-activation	Over-activation	Over-activation	Over-activation	Over-activation	Over-activation	Over-activation			BL	225	79.6917	90.0358	91.6867	109.871	65.3775	103.176	102.365	85.5184	97.1869	104.643	119.93	77.7213	116.248	106.144
		Jedi	ObiWan	Referee	Stretch	Zealand	Corsica	Organa	Jedi	ObiWan	Referee	Stretch	Zealand	Corsica	Organa			BL	226	77.9606	89.2502	95.2576	107.2		105.841	105.07	82.0146	98.614	105.177	119.541	78.6151	110.788	106.055
	BL-1	85.9071	99.2319	95.8739	106.585	64.73	105.612	101.42	85.3802	96.9602	111.116	123.686	76.57	116.55	102.08			BL	227	77.4757	90.1273	93.9444	107.843		108.184	107.072	80.8473	98.0827	101.303	117.857	77.6029	109.638	108.233
	BL+	80.3074	90.2353	88.2998	108.823	65.8	106.77	103.32	86.2382	97.9189	103.268	121.484	75.62	121.671	107.08			BL	228	78.406	90.249	89.8988	109.039		104.35	105.906	83.4544	98.7381	103.228	119.396	75.5943	117.882	108.066
	BL-2	81.8868	91.225	93.3182	108.263	70.79	107.732	97.81	84.0336	98.9528	100.062	110.912	73.13	114.572	102.1			BL	229	78.1813	89.7616	82.1434	111.306		105.052	104.77	85.0554	98.898	107.258	123.956	75.0536	125.461	108.09
																		BL	230	78.1457	89.1941	80.2454	108.89		109.166	104.345	83.6866	98.4037	101.428	123.752	74.8147	124.82	104.204
																		BL	231	81.0052	88.9868	79.0803	107.942	65.3147	110.991	97.0778	85.153	98.8284	99.9299	124.812	75.7647	123.408	103.017
																		BL	232	80.5521	89.6227	78.4193	109.734		109.992	95.8965	88.7098		104.871	124.77	77.3596	125.494	104.696
	Fig 4E	Ratio recovery																BL	233	79.2451	90.2995	81.2919	110.989		109.788	100.988	87.7513		104.206	121.245	77.4339	125.286	105.2
			Control	Control	Control	Control	Control	Control	Control	Over-activation	Over-activation	Over-activation	Over-activation	Over-activation	Over-activation	Over-activation		BL	234	81.6427	89.5538	86.1146	108.539		108.023	99.6649	88.1719	96.7759	99.6561	119.762	75.7122	125.157	105.225
	Recovery	0	1	1	1	1	1	1	1	1	1	1	1	1	1	1		BL	235		89.7189	88.0654	106.483		106.216	96.5564	88.3928		101.519	119.905	75.0774	127.125	103.965
	Recovery	1	0.899802	1.00859	0.92713	1.01617	1.06714	0.953678	1.03893	0.979829	1.01967	0.979374	0.991506	1.0184	1.01224	0.93444		BL	236		90.2304	89.1506	108.485		105.353	97.9583	88.9024	100.514	102.318	122.431	74.8487	125.088	108.079
	Recovery	2	0.883636	0.984883	0.858377	0.977772	0.874688	0.937027	0.99222	0.969898	1.02703	0.940735	1.03204	1.01242	0.9481	0.908718		BL	237		90.0769	91.1527	109.441		106.111	108.862	87.0508	98.0222	103.047	125.597	75.2512	120.996	110.468
	Recovery	3	0.840378	0.947538	0.852065	0.920549	0.825324	0.907743	0.941427	0.973549	1.02772	0.908828	1.04134	0.936166	0.936394	0.887489		BL	238	83.5496	90.142	92.1728	110.304		105.791	99.3677	85.5846		104.455	126.566	74.9058	122.784	112.347
	Recovery	4	0.813686	0.933743	0.869189	0.857905	0.78377	0.89482	0.863313	0.970419	1.01313	0.886537	1.04653	0.920708	0.947076	0.873973		BL	239	83.7895	90.4088	93.1689	108.985		105.769	97.5674	90.1829	96.3861	104.045	125.951	75.1946	125.154	109.645
	Recovery	5	0.815211	0.943977	0.857479	0.862543	0.854167	0.890555	0.904192	0.962891	1.02187	0.897932	1.02882	0.926852	0.96158	0.880452		BL	240	82.4672	91.1592	96.6004	107.341		106.647	101.139	85.1266	97.8847	100.402	122.978	78.0114	119.695	108.417
	Recovery	6	0.828124	0.968643	0.829671	0.868654	0.754077	0.883351	0.906046	0.94377	1.05767	0.928903	0.961919	0.94343	0.951966	0.886098		CS	241	80.7084	93.195	99.2845	108.248		105.47	99.1735	87.5554		101.552	123.425	81.8564	116.398	107.286
	Recovery	7	0.852335	0.964986	0.816043	0.897251	0.762534	0.878452	0.911325	0.935414	1.07341	0.922926	0.983565	0.929904	0.945028	0.881935		CS	242	80.351	95.2431	98.2439	112.406		112.485	103.897	87.159		99.3703	124.475	76.5007	123.331	110.19
	Recovery	8	0.860792	0.975706	0.853618	0.925174	0.771986	0.874202	0.914332	0.929178	1.03297	0.851683	0.997894	0.909876	0.961085	0.895413		CS	243	81.2277	94.9267	101.633	111.851		114.916	113.588	87.4847		99.3135	126.927	73.537	122.219	113.771
	Recovery	9	0.880635	0.982822	0.887809	0.902984	0.789756	0.874476	0.912669	0.950021	1.00766	0.836326	1.01105	0.885664	0.96968	0.909323		CS	244	83.5204	94.4648	104.606	109.965	71.0205	114.556	120.636	88.7233		94.8692	125.715	77.1632	120.22	119.191
	Recovery	10	0.89284	0.968996	0.813655	0.899537	0.767662	0.876854	0.900456	0.944724	0.983794	0.890483	1.0004	0.882716	0.973261	0.89604		CS	245	83.9661	94.3926	101.254	112.064	66.4338	115.78	118.124	88.7772	97.6633	92.8486	122.489	81.5225	128.613	117.645
																		CS	246	84.8253	92.9032	102.168	115.163	64.5339	115.175	116.298	88.5944	98.1026	101.104	131.199	78.1692	125.539	111.259
																		CS	247	84.3511	94.0316	104.457	114.701	67.5592	109.607	114.68	91.8663	98.5238	105.062	131.464	73.8513	122.933	114.331
																		CS	248	84.0962	94.9154	102.425	112.364	66.9485	108.776	113.487	90.1834	99.3091	100.953	128.832	73.4291	126.878	115.355
																		CS	249	84.7389	95.8888	102.423	113.77	67.0567	106.842	112.085	92.0797	100.264	103.09	121.467	77.6127	129.304	112.047
																		CS	250	85.3962	95.9554	100.384	111.391	69.2945	107.116	111.366	93.2629	99.8214	103.708	125.835	80.7804	129.148	115.214
																		CS	251	84.7777	97.0797	100.612	109.258	69.2617	108.238	108.859	93.0391	99.7097	101.073	129.958	80.9996	126.519	116.614
																		CS	252	84.394	98.4422	102.608	109.479	69.5389	111.277	109.104	95.0181	99.782	98.8623	123.133	82.2446	122.907	110.392
																		CS	253	84.4445	97.2634	99.2768	113.317	69.4772	113.938	110.535	92.0922	100.585	101.438	119.193	81.5925	120.696	106.594
																		CS	254	83.8376	98.1568	90.678	108.913	68.6695	115.026	108.764	93.5361	101.029	102.689	120.226	81.503	120.375	112.503
																		CS	255	84.0139	98.2242	87.312	105.013	69.0232	116.581	105.339	94.8097	101.988	100.079	129.533	82.5464	122.806	113.863
																		CS	256	84.7316	99.0653	87.8339	108.059	69.7973	115.811	104.16	94.3565	102.782	98.5687	126.145	80.1253	121.217	111.743
																		CS	257	86.1786	98.1722	91.331	111.975	69.7485	115.145	107.021	91.7596	103.135	100.33	126.236	77.0353	123.2	114.477
																		CS	258	87.0415	98.7764	87.8475	116.348	71.1744	115.797	107.246	91.3354	103.376	102.202	127.584	72.8454	126.861	115.063
																		CS	259	87.959	99.3394	89.9999	117.814	71.1931	116.43	101.987	86.1847	103.567	100.19	128.851	70.369	130.959	114.516
																		CS	260	88.3978	103.345	93.0763	120.689	71.7695	116.043	101.786	87.7978	100.484	100.029	130.258	74.3964	128.287	113.694
																		US	261	89.9899	106.236	104.215	118.195	74.9717	119.787	105.485	92.4772	98.7819	106.636	126.521	78.7874	132.095	117.314
																		US	262	88.3245	108.685	111.177	115.959	76.9302	117.964	112.429	91.1002	100.542	111.154	130.305	81.1895	125.719	121.821
																		US	263	87.7686	110.902	112.331	115.31	73.5454	108.533	116.055	94.7956	103.424	107.669	131.236	82.3703	117.96	126.329
																		US	264	86.9759	114.781	111.05	115.897	73.7733	106.484	119.716	94.8579	105.315	108.102	125.8	82.6647	119.324	122.462
																		US	265	87.1444	112.755	113.481	121.367	81.9264	108.757	121.516	95.7319	106.607	109.374	128.198	81.378	126.086	117.845
																		US	266	92.009	104.675	106.448	116.564	90.2012	109.657	118.451	97.3014	106.825	106.355	129.686	79.1553	127.384	120.928
																		US	267	92.6209	104.618	103.666	117.983	90.1716	110.631	113.842	99.3281	106.709	108.469	125.089	79.9382	126.882	124.168
																		US	268	96.1369	112.087	106.219	114.76	98.4027	108.847	115.555	101.723	106.608	107.374	129.36	84.8089	127.764	120.165
																		US	269	96.4607	113.99	108.41	118.447	101.947	110.044	114	101.864	107.689	112.58	132.624	88.4654	130.077	117.554
																		US	270	94.6354	113.263	107.538	120.194	101.219	113.812	108.983	100.854	107.909	104.834	136.436	124.946	129.298	114.265
																		US	271	94.7992	107.908	106.166	115.777	93.4687	113.492	114.947	101.643	109.003	100.495	128.838	106.4	126.958	114.861
																		US	272	95.019	108.534	107.174	122.343	89.0534	115.988	116.281	104.778	107.889	107.815	127.934	100.729	130.207	116.92
																		US	273	94.5186	107.027	107.827	126.729	90.9027	115.508	116.134	103.097	105.244	111.65	131.524	98.9999	133.886	110.692
																		US	274	92.4079	111.172	105.958	123.885	92.7235	116.032	112.976	101.863	105.721	111.562	134.178	100.918	135.45	107.709
																		US	275	95.5794	114.356	109.699	120.74	93.1018	115.811	114.09	100.974	113.215	107.107	136.561	102.351	136.799	116.425
																		US	276	98.8218	113.745	116.113	118.901	93.2086	114.03	113.684	97.4761	109.426	107.944	135.879	100.218	138.94	117.842
																		US	277	97.3398	115.239	110.372	119.457	92.3432	118.614	115.148	100.336	105.379	112.303	132.784	96.1025	137.671	117.21
																		US	278	97.9998	110.81	108.276	120.508	93.5328	120.174	122.137	104.452	103.162	112.547	136.428	99.2452	139.901	106.272
																		US	279	98.8467	106.832	111.928	123.914	93.9537	119.818	124.662	103.122	104.035	113.612	137.487	92.6839	139.783	119.585
																		US	280	97.3177	107.72	116.394	123.304	91.9309	119.515	120.751	103.969	101.919	116.418	137.016	94.4619	136.472	122.104
																		US	281	97.2904	112.612	116.285	120.58	86.8616	119.019	121.117	103.586	103.324	112.888	136.815	93.7348	137.52	126.891
																		US	282	101.294	111.062	117.172	118.222	86.6723	118.116	122.003	105.208	106.625	110.787	138.735	91.3381	136.152	121.689
																		US	283	104.744	107.752	118.448	119.568	87.2321	115.954	122.748	105.263	105.016	111.767	140.325	91.2109	132.893	116.368
																		US	284	102.135	109.489	120.276	119.111	90.1004	116.428	117.47	103.987	111.365	114.797	142.17	92.4395	137.877	120.965
																		US	285	98.3388	106.63	112.996	120.679	92.3949	116.453	113.642	104.756	113.034	117.253	133.213	95.1034	138.531	120.94
																		US	286	97.8033	108.412	115.087	120.605	91.4983	118.413	114.841	106.099	113.689	115.474	134.831	97.2422	137.336	122.205
																		US	287	100.101	106.82	118.07	123.029	84.5483	120.237	115.559	105.689	109.811	112.509	136.668	95.3964	136.03	125.707
																		US	288	102.251	105.4	114.674	122.882	83.9289	117.818	108.089	105.793	108.88	114.955	134.884	92.7519	134.083	124.495
																		US	289	112.405	104.816	117.941	119.489	86.9373	121.088	110.382	104.674	107.244	112.008	126.963	82.424	132.856	127.225
																		US	290	99.4429	104.338	115.31	120.751	95.5835	121.573	121.478	103.245	105.526	112.773	124.549	80.1074	130.302	124.42
																		Post	291	89.479	105.234	106.907	122.703	102.001	115.942	126.206	101.162	107.602	110.447	123.491	81.5811	131.896	116.263
																		Post	292	87.8714	102.76	98.9796	118.066	83.6058	113.917	120.533	100.137	108.379	106.09	128.539	81.1023	123.539	113.063
																		Post	293	83.5697	98.8638	98.2516	111.157	78.8874	110.357	114.362	100.514	108.452	102.492	129.698	74.9938	122.014	110.422
																		Post	294	80.9153	97.4244	100.226	103.593	74.9154	108.786	104.873	100.19	106.912	99.9779	130.344	73.7555	123.406	108.74
																		Post	295	81.0669	98.4922	98.876	104.153	81.6442	108.267	109.839	99.4132	107.834	101.263	128.138	74.2477	125.296	109.546
																		Post	296	82.3511	101.066	95.6695	104.89	72.0774	107.392	110.064	97.4391	111.613	104.756	119.806	75.5757	124.043	110.249
																		Post	297	84.7587	100.684	94.098	108.344	72.8857	106.796	110.706	96.5764	113.273	104.082	122.502	74.4922	123.139	109.731
																		Post	298	85.5997	101.803	98.4308	111.715	73.7892	106.279	111.071	95.9325	109.005	96.0473	124.287	72.8878	125.231	111.407
																		Post	299	87.5729	102.545	102.373	109.036	75.4876	106.313	110.869	98.0844	106.335	94.3154	125.925	70.9482	126.351	113.138
																		Post	300	88.7867	101.103	93.8226	108.62	73.3758	106.602	109.385	97.5375	103.816	100.423	124.599	70.7121	126.818	111.486
																		Post	301	88.9501	100.947	97.2936	106.666	74.7407	106.823	109.983	96.7441	103.22	105.142	125.059	71.3585	127.867	107.535
																		Post	302	88.1172	100.674	100.984	106.654	73.1906	106.503	110.179	95.8636	103.556	104.487	125.015	70.9872	127.538	103.852
																		Post	303	87.2197	101.176	94.5538	103.288	73.7542	105.644	109.148	95.9467	102.799	98.3845	124.04	71.4231	125.897	106.238
																		Post	304	87.1095	99.7849	88.6007	104.735	75.4914	106.035	105.333	92.0955	102.312	98.1845	125.668	73.1022	125.682	104.591
																		Post	305	86.8879	98.6886	91.5325	102.581	77.0432	106.94	100.708	89.4808	103.084	101.454	123.352	76.8536	123.721	105.823
																		Post	306	86.6991	97.307	92.7229	101.702	76.6182	108.353	98.442	85.2163	102.065	101.614	122.326	77.2026	122.067	105.782
																		Post	307	86.4189	98.8199	92.4605	103.166	76.9232	107.519	105.139	85.3326	103.32	98.8391	122.78	76.8835	122.949	105.504
																		Post	308	86.6092	98.1262	97.0107	102.775	76.5633	105.824	104.784	88.4192	100.71	98.9208	123.889	78.2498	125.26	106.957
																		Post	309	86.2625	97.8643	97.2016	106.201	75.9833	104.694	103.21	88.1591	99.0576	100.193	120.87	76.1461	122.322	108.473
																		Post	310	86.1977	97.7996	97.7529	108.166	77.6504	104.764	99.9122	85.5302	101.066	100.705	122.016	79.1383	119.314	107.629
																		Post	311	85.5575	98.9607	97.4615	110.396	75.6739	104.113	99.8813	88.4822	105.351	100.423	123.576	78.6929	120.856	111.662
																		Post	312	84.9384	99.3645	99.4064	113.266	73.9626	103.861	98.4834	93.1652	102.305	102.736	122.904	79.9164	123.9	110.774
																		Post	313	84.8728	97.6018	100.963	112.278	71.7498	103.64	100.218	90.2845	102.308	104.609	125.236	78.3079	122.12	108.799
																		Post	314	84.2594	97.8335	97.7733	113.518	71.176	104.053	99.4493	94.2937	104.368	103.021	125.792	78.5036	123.663	104.887
																		Post	315	84.6666	98.358	97.0916	112.12	71.7957	103.497	100.553	93.5996	103.96	100.031	124.467	78.2887	124.959	103.609
																		Post	316	82.3276	97.7906	94.5843	110.561	71.4669	102.882	100.404	93.3464	103.119	102.707	122.97	75.704	122.685	102.157
																		Post	317	80.8362	97.4534	96.995	114.332	70.6476	105.45	100.336	95.938	108.073	102.894	121.759	76.1045	121.078	102.703
																		Post	318	80.952	96.9289	99.3608	116.9	70.8182	107.573	100.731	94.2762	108.528	101.394	120.786	76.7993	123.644	102.844
																		Post	319	82.6507	98.016	97.6762	113.354	71.0657	107.278	99.4322	93.3286	102.094	102.033	127.095	75.4614	122.059	104.744
																		Post	320	80.5347	97.7942	99.0744	107.76	71.2017	105.677	99.3492	92.552	100.554	103.367	126.796	75.3768	122.787	104.531

## Sheet: Fig 6
	Fig 6C	EFA scores
		Control	Over-activation	Over-activation +_x000D_ Ketamine
	ObiWan	0.270337	1.23014	1.10663
	Stretch	-0.113004	0.605668	0.645207
	Jedi	0.493634	1.09235	1.86868
	Referee	0.417663	1.14964	0.96654
	Organa	-0.802678	-0.345665	-0.85073
	Corsica	0.61115	0.70747	1.05178
	Zealand	-1.25116	-0.5924	-0.50495
	Table S1 (reproduced)
	Raw data contributing to EFA score
	HI Test Results		EFA-derived anxiety score	Load positively onto anxiety score						Load negatively onto anxiety score			Other measures
				Average height (cm)	Time spent at back (TSAB, %)	Bobs	Egg calls	Tsik egg calls	Tse egg calls	Time spent at front (TSAF, %)	Locomotion (s)	Tsik calls	Average depth (cm)	Jumps	Tse calls
	ObiWan	Control	0.27	57.08	18.83	37	15	18	20	16.55	12.38	0	37.03	11	0
		OA	1.23	67.52	39.05	71	35	22	22	12.05	5.2	0	45.58	3	0
		OA + Ketamine	1.11	58.75	36.89	69	18	0	54	7.02	6.18	0	46.25	3	0
	Stretch	Control	-0.11	43.97	21.75	32	6	7	40	30.22	8.12	1	34.16	6	3
		OA	0.61	66.11	75.69	12	38	0	0	1.23	5.2	0	61.86	6	0
		OA + Ketamine	0.65	71.28	93.2	3	11	0	0	0	2.35	0	68.52	1	0
	Jedi	Control	0.49	67.53	9.11	57	3	87	0	37.51	7	0	27.91	6	0
		OA	1.09	81.36	76.71	21	7	4	17	0	1.44	0	62.48	2	0
		OA + Ketamine	1.87	80.35	82.81	75	1	41	40	0	2.32	0	64.78	4	0
	Referee	Control	0.42	57.57	37.54	21	10	2	43	3.97	6.86	1	47.35	8	0
		OA	1.15	64.22	68.26	45	16	0	64	0	4.12	3	59.54	8	1
		OA + Ketamine	0.97	64.65	43.76	39	20	0	41	0	1.88	0	50.73	8	1
	Organa	Control	-0.8	37.66	36.98	14	13	5	0	34.04	22.7	0	38.66	17	0
		OA	-0.35	55.38	23.4	7	0	0	0	22.08	14.11	0	37.28	13	0
		OA + Ketamine	-0.85	45.7	31.37	0	0	0	0	33.77	16.68	0	36.76	6	0
	Corsica	Control	0.61	77.62	67.41	2	5	1	38	3.74	10.36	1	57.78	0	3
		OA	0.71	71	100	6	0	10	2	0	0.5	3	71	0	1
		OA + Ketamine	1.05	85	100	9	0	0	1	0	0.1	0	71	0	0
	Zealand	Control	-1.25	36.16	38.17	1	0	0	0	46.32	27.55	0	35.56	6	0
		OA	-0.59	45.91	42.9	2	0	0	0	24.42	15.98	0	43.48	3	0
		OA + Ketamine	-0.5	53.62	58.86	1	0	0	0	25.33	23	0	49	4	0
	One-way repeated measures ANOVA result (p value)		0.002**	0.008**	0.029*	0.821	0.286	0.323	0.778	0.021*	<0.001***	0.196	0.023*	0.041*	0.302
	Pairwise comparisons	Control vs. OA	0.003**	0.067	0.106	-	-	-	-	0.06	0.005**	-	0.059	0.15	-
		Control vs. OA + Ketamine	0.020*	0.032*	0.108	-	-	-	-	0.095	<0.001***	-	0.093	0.13	-
		OA vs. OA + Ketamine	0.973	0.983	0.935	-	-	-	-	0.96	0.891	-	0.967	0.725	-

## Sheet: Fig S2
	Fig S2B	Cortisol				Fig S2A	Snake acquisition - whole session
		Acquisition					Control	Control	Control	Control
	Jedi 'Saline'	2.65877					Jedi	ObiWan	Referee	Organa
	Jedi 'Over-activation'	1.47331				3	84.7084	103.166
	ObiWan 'Saline'	1.94218				4	85.8182	106.123
	ObiWan 'Over-activation'	1.65797				5	87.2735	106.309	108.561	98.0443
	Referee 'Saline'	1.14286				6	88.5137	107.948	110.954	96.3771
	Referee 'Over-activation'	1.04429				7	87.1232	103.407	115.473	95.1709
	Organa 'Saline'	1.01434				8	85.8212	102.862	114.22	96.2716
	Organa 'Over-activation'	1.24552				9	83.9334	99.4686	113.435	97.3775
						10	82.6423	100.071	106.095	99.4033
						11	84.1316	100.777	107.526	107.266
						12	84.6902	99.783	112.199	105.933
	Fig S2C	CS_directed_VS				13	84.6922	99.1071	112.866	106.32
		Pre-_x000D_acquisition	Post-_x000D_acquisition			14	82.4697	99.2545	113.589	101.296
	Jedi	4.04	8.935			15	82.3744	100.446	111.183	100.114
	ObiWan	3.98	12.72			16	82.9296	100.772	108.596	100.011
	Referee	3	8.005			17	79.7945	102.447	107.198	97.4856
	Organa	4.59	9.33			18	72.7428	101.589	107.175	95.8254
						19	77.0257	101.589	109.79	95.0095
						20	83.9116	101.596	114.271	96.0111
						21	86.0151	101.14	118.993	96.6586
	Fig S2D	CS_directed_MAP				22	81.3073	101.926	113.455	96.1623
		Pre-_x000D_acquisition	Post-_x000D_acquisition			23	80.5668	100.924	110.353	95.2791
	Jedi	8.14798	3.64414			24	81.5606	101.834	109.426	100.195
	ObiWan	0.762854	4.89864			25	80.3536	103.108	100.099	101.679
	Referee	2.79152	8.25259			26	78.2307	102.54	104.657	99.3415
	Organa	5.48465	2.47199			27	83.6335	103.916	114.594	98.0505
						28	85.7174	101.527	119.042	97.1166
						29	84.6875	102.196	112.938	91.6703
						30	82.1824	101.254	111.634	87.1021
						31	79.8285	100.772		88.3611
						32	80.9682	99.526	107.041	93.1727
						33	83.3326	99.9163	111.445	96.7542
						34	83.122	100.166	109.846	95.6836
						35	82.3734	99.5609	109.668	94.9583
						36	77.6532	98.424	110.921	100.047
						37	79.8708	97.8412	113.899	106.696
						38	82.3846	98.9605	107.202	106.224
						39	75.929	100.972	105.937	102.628
						40	75.4836	100.176	109.454	100.449
						41	83.1736	101.353	110.232	100.449
						42	85.6693	102.788	107.566	101.269
						43	85.4565	102.776	108.343	104.556
						44	84.9429	102.645	108.423	100.938
						45	83.3833	100.543	106.291	102.903
						46	84.729	98.2964	105.434	103.742
						47	85.0299	98.3527	106.048	101.175
						48	84.6431	100.658	107.499	99.5324
						49	82.712	101.424	108.597	103.157
						50	81.3501	101.164	107.93	111.039
						51	81.337	98.3592	107.348	107.481
						52	81.3491	100.033	108.912	100.122
						53	82.592	101.547	111.109	94.6254
						54	83.1826	103.23	108.53	99.033
						55	81.4928	102.173	107.629	99.096
						56	79.7983	102.858	106.07	100.832
						57	80.4388	103.805	105.015	105.499
						58	83.0393	104.078	105.558	105.723
						59	83.1116	104.659	101.261	111.976
						60	82.8873	101.886	102.591	110.445
						61	89.1734	102.824	106.345	104.565
						62	90.2267	103.404	109.86	101.017
						63	94.8157	104.993	113.658	102.543
						64	99.0203	102.719	114.152	105.571
						65	102.173	102.863	113.413	105.914
						66	107.12	104.488	112.391	109.112
						67	105.391	107.222	112.423	110.37
						68	106.244	106.994	115.681	108.762
						69	104.555	108.227	117.071	109.089
						70	91.1198	108.23	113.96	110.542
						71	83.5677	109.308	112.198	107.756
						72	93.0517	108.649	111.276	106.828
						73	96.8453	107.372	112.966	108.719
						74	100.284	107.205	113.427	108.377
						75	99.6479	109.82	114.057	109.485
						76	99.2758	110.065	109.783	108.914
						77	100.195	106.503	103.69	107.181
						78	103.532	106.965	107.488	109.479
						79	106.608	108.318	112.21	107.863
						80	100.618	108.71	114.301	105.048
						81	94.4359	108.658	115.524	106.352
						82	93.0897	107.925	111.941	105.771
						83	97.0643	103.97	113.381	102.665
						84	92.7824	100.912	112.487	98.8517
						85	88.7632	97.7296	112.644	97.1257
						86	85.6997	97.2992	115.148	100.213
						87	83.8039	98.0295	114.496	103.083
						88	87.7761	100.59	112.923	105.602
						89	90.2953	103.933	111.432	106.52
						90	90.6462	105.995	110.686	103.043
						91	91.2513	104.181	109.84	98.9562
						92	92.2674	102.833	108.883	101.388
						93	92.6999	102.452	108.305	104.07
						94	92.9716	102.687	109.606	104.378
						95	92.2034	103.004	104.571	102.547
						96	90.3712	102.763	105.712	101.721
						97	89.4787	103.36	106.86	103.006
						98	88.2294	103.07	105.245	100.409
						99	89.9034	102.123	104.074	99.3022
						100	89.0718	101.764	107.425	100.627
						101	90.3773	102.65	107.838	100.362
						102	91.8692	103.04	106.8	102.162
						103	90.8008	101.404	105.252	103.433
						104	89.758	100.885	107.365	104.486
						105	89.3663	100.57	107.379	104.481
						106	89.1608	99.5907	108.183	100.802
						107	87.989	100.241	108.467	98.1526
						108	85.6774	100.54	107.095	98.424
						109	85.2905	99.4432	105.76	99.6841
						110	85.2456	97.175	103.971	98.102
						111	83.8706	96.6463	105.254	97.6087
						112	82.7033	96.3789	107.25	98.9422
						113	82.1523	97.2129	107.534	101.446
						114	83.0445	98.0174	105.748	101.06
						115	84.4273	97.4783	106.259	99.0476
						116	83.4128	97.7896	105.191	98.4189
						117	83.9327	98.0351	104.661	100.404
						118	86.2723	99.326	105.055	98.6451
						119	85.7945	99.5727	106.951	99.1877
						120	83.6181	99.5001	106.341	101.008
						121	74.0977	99.9921	106.755	100.092
						122	70.8022	99.9208	108.43	100.575
						123	77.8213	100.151	108.462	100.098
						124	83.4044	99.1917	106.603	99.6789
						125	87.1133	99.7171	106.025	97.5627
						126	88.1844	101.239	105.894	95.9606
						127	88.5784	102.176	104.199	98.2729
						128	85.9774	101.076	104.313	100.201
						129	83.9278	99.9528	106.302	98.218
						130	86.3217	98.9589	107.441	96.2895
						131	89.4201	99.4468	107.671	99.7962
						132	86.1434	98.1016	107.103	104.672
						133	86.7118	97.2702	106.854	101.329
						134	85.4646	98.1429	102.443	99.9653
						135	83.7564	99.3506	103.667	101.21
						136	84.3221	103.257	106.073	102.635
						137	87.8825	105.037	104.981	104.437
						138	86.373	103.44	104.179	100.853
						139	84.8867	102.105	106.71	96.0448
						140	85.536	100.506	106.216	95.1894
						141	87.0292	99.5897	101.195	98.4417
						142	85.568	99.035	98.9131	98.1522
						143	84.4347	99.9566	100.342	95.3613
						144	83.1905	99.3846	104.531	98.5236
						145	83.4587	99.0993	103.104	98.7566
						146	83.9987	98.488	103.757	96.8744
						147	83.4659	98.7552	104.225	101.062
						148	84.8801	99.4599	102.172	97.3468
						149	86.7799	99.6736	105.784	96.4574
						150	85.2358	100.971	109.573	98.0581
						151	85.8617	100.105	108.013	97.4494
						152	89.1179	100.02	103.353	98.4649
						153	87.6548	100.784	103.495	99.7579
						154	84.7667	101.41	103.985	97.773
						155	83.825	100.82	105.097	94.7612
						156	81.5447	100.572	106.987	93.2562
						157	84.5327	100.908	107.832	91.3749
						158	77.8895	101.515	107.094	95.3851
						159	73.5965	100.879	104.412	98.861
						160	80.6929	99.9594	106.444	96.3093
						161	87.0678	99.355	106.812	97.1063
						162	88.0295	99.5067	104.963	97.8382
						163	88.6788	99.6003	106.325	97.9613
						164	88.2222	99.003	108.247	97.3016
						165	88.2772	97.853	105.885	97.1573
						166	89.6864	96.5313	103.764	99.5265
						167	88.4185	96.7621	99.305	99.0478
						168	87.9804	97.4433	102.589	95.6261
						169	85.511	96.0432	106.701	96.5605
						170	83.9961	96.1863	105.587	97.7363
						171	80.8542	97.4793	103.037	96.8773
						172	80.8614	97.1137	100.148	100.66
						173	83.2062	97.1787	99.14	103.282
						174	83.6608	95.8877	104.669	99.5975
						175	83.0201	95.634	103.548	96.6328
						176	83.0696	96.2586	101.702	95.9702
						177	81.7364	97.3397	103.296	96.0888
						178	82.783	97.1303	104.955	93.8144
						179	76.7293	95.879	103.478	94.0259
						180	72.4847	95.8523	101.83	98.2266
						181	76.6285	97.1889	104.144	96.3635
						182	83.7216	98.781	103.386	94.6646
						183	87.3152	100.365	101.936	98.0964
						184	90.5435	100.19	103.174	99.2731
						185	88.7701	95.9833	102.482	103.47
						186	87.7526	95.8534	101.69	102.562
						187	85.1978	97.2164	100.936	99.4393
						188	83.9947	98.3902	99.7792	98.2621
						189	83.0214	100.031	98.7944	100.156
						190	82.6156	100.247	103.826	98.4952
						191	81.7062	98.9545	107.11	97.3134
						192	82.7196	98.3526	102.624	97.3426
						193	82.7196	97.9075	96.9123	97.0721
						194	83.0186	97.3361	99.7894	97.359
						195	84.6499	98.4355	100	97.3226
						196	82.4953	99.4739	99.7134	97.7262
						197	82.9669	99.4635	99.7088	98.0801
						198	85.3535	98.7107	99.8418	95.9538
						199	76.1162	98.5778	99.8492	98.1433
						200	72.885	96.7575	101.838	99.9159
						201	81.7686	95.7523	100.993	97.608
						202	83.7773	96.1813	103.561	96.7082
						203	88.5181	96.7116	107.196	98.1799
						204	89.6659	96.3229	107.282	98.1858
						205	89.1721	96.9019	105.383	96.5433
						206	87.0775	97.5668	97.914	98.4211
						207	86.336	99.0423	98.681	102.538
						208	86.6566	99.4769	102.664	99.2951
						209	85.1338	99.5509	105.698	97.0157
						210	82.7564	98.0648	106.341	97.9104
						211	81.5639	96.9399	107.555	97.6546
						212	83.837	98.1427	108.989	95.8067
						213	84.8109	98.6502	108.835	94.9158
						214	84.3747	98.9076	106.398	95.4971
						215	83.3692	98.3063	106.095	96.1624
						216	83.3455	97.2191	105.657	96.2604
						217	84.886	96.7424	106.264	97.3919
						218	86.246	95.3112	105.941	99.9446
						219	83.8656	94.6387	101.722	100.281
						220	81.8598	95.768	101.827	99.5388
						221	84.1368	96.9539	104.165	100.307
						222	85.8627	96.4391	101.1	98.5502
						223	85.0404	95.8453	98.0807	96.8916
						224	85.1893	96.3732	96.7047	97.7564
						225	81.7124	96.1223	96.8078	95.9129
						226	80.0795	95.7335	99.2568	93.8783
						227	80.8447	96.8161	99.0431	95.6001
						228	81.2632	97.1747	99.267	97.6383
						229	87.1767	96.9325	98.3493	97.5911
						230	77.909	95.5651	106.539	100.537
						231	72.092	94.4527	108.575	100.425
						232	77.2545	95.1605	105.989	99.481
						233	79.4552	97.0972	102.389	98.2354
						234	82.3751	99.9622	103.571	94.4394
						235	84.8827	101.265	102.407	96.134
						236	90.9337	98.6814	100.579	95.8737
						237	91.6701	96.7352	100.261	95.7928
						238	91.0123	96.5943	101.049	98.1157
						239	88.1825	99.2491	103.842	99.9929
						240	86.0392	102.097	107.074	99.9815
						241	88.2453	99.7562	107.212	102.46
						242	95.3644	99.6284	104.76	104.175
						243	95.6864	98.9216	98.4669	101.914
						244	97.732	99.3521	96.8457	99.4571
						245	98.0071	98.317	100.665	99.8684
						246	96.9656	99.1357	99.6305	102.965
						247	95.7504	101.547	102.522	103.015
						248	94.3061	100.121	107.105	102.057
						249	92.7401	99.4571	107.271	103.779
						250	94.1819	99.9105	107.523	102.924
						251	92.9904	102.79	108.738	102.696
						252	92.3268	102.976	110.416	102.909
						253	91.6624	102.252	102.975	106.358
						254	92.027	101.771	99.6013	104.875
						255	93.0312	103.737	100.032	102.157
						256	95.96	105.528	101.734	105.356
						257	92.9646	107.71	105.649	105.052
						258	92.4288	105.203	106.741	100.222
						259	91.3615	105.787	106.261	99.1433
						260	93.6211	107.478	104.298	98.9286
						261	88.9465	106.435	101.742	98.6204
						262	86.5485	105.737	104.559	99.1838
						263	89.2063	105.971	102.713	98.9364
						264	80.5001	106.356	101.424	100.3
						265	75.5316	105.399	100.855	100.715
						266	80.7348	104.075	101.878	110.358
						267	85.1505	103.2	100.02	115.918
						268	87.8616	104.034	99.3108	104.234
						269	90.1517	104.661	100.603	99.8458
						270	88.6537	103.053	100.832	102.351
						271	88.5652	102.056	104.424	103.723
						272	84.3904	103.072	105.877	97.4351
						273	82.8977	103.404	106.769	96.9325
						274	83.6847	104.327	106.402	99.9683
						275	82.8496	103.84	104.54	102.471
						276	83.0464	103.281	104.288	98.3932
						277	83.5924	101.317	105.943	97.9894
						278	84.7704	100.686	101.336	99.9107
						279	85.2244	100.268	94.7373	99.2783
						280	85.1752	100.675	92.2776	100.942
						281	84.1349	103.636	95.9499	101.71
						282	83.5735	104.155	98.209	102.162
						283	82.2257	105.1	100.026	100.24
						284	82.5401	104.225	101.091	99.4995
						285	85.272	101.066	101.109	100.829
						286	89.2692	101.285	100.944	103.301
						287	86.8454	101.457	101.946	107.07
						288	85.2437	102.044	102.373	105.361
						289	86.5531	100.746	102.46	104.385
						290	86.1075	99.1162	105.369	103.284
						291	83.2836	97.0703	106.824	102.711
						292	83.3486	100.097	104.89	104.421
						293	83.8444	105.819	100.301	103.611
						294	83.6335	104.8	98.8893	98.5548
						295	82.1533	102.346	102.145	98.4797
						296	82.7445	101.679	102.05	104.03
						297	82.878	102.142	100.973	111.312
						298	81.7778	104.304	102.938	99.4566
						299	83.5718	106.951	104.911	105.32
						300	83.9347	105.086	102.441	108.84
						301	82.5892	101.986	101.665	104.976
						302	84.3047	99.1496	100.511	101.861
						303	85.3758	100.991	98.8288	105.517
						304	85.0467	100.603	100.576	107.516
						305	82.708	99.408	99.4904	106.246
						306	82.8039	97.6563	98.3149	105.884
						307	85.2856	97.0494	100.683	106.507
						308	87.0444	97.9117	105.249	105.188
						309	86.7531	97.6371	105.446	103.529
						310	86.7162	97.6775	105.647	103.154
						311	86.9168	97.3341	104.628	102.264
						312	84.547	97.3241	101.43	102.639
						313	83.1932	98.2212	95.5964	103.64
						314	84.696	97.6753	91.3605	101.052
						315	84.7162	98.7144	93.6428	96.1597
						316	84.2915	99.8004	95.5048	96.7264
						317	83.9289	100.061	96.3101	98.412
						318	85.2946	100.185	100.885	99.4152
						319	85.4274	98.9352	104.929	102.403
						320	84.3021	99.9056	103.23	107.932
						321	85.5151	97.9514	98.1388	110.049
						322	87.0099	100.674	95.6494	106.649
						323	85.0588	100.902	98.5333	100.767
						324	87.6961	99.9118	97.3292	99.5666
						325	88.462	99.5489	98.2674	99.1253
						326	88.3752	99.9402	98.4952	96.963
						327	88.5458	99.7354	97.2911	96.1905
						328	89.222	100.534	99.4936	101.002
						329	88.047	100.045	99.5881	100.452
						330	88.2728	98.8903	99.7753	100.753
						331	89.0486	98.8283	99.8105	101.292
						332	87.9439	99.6541	98.2217	99.9572
						333	86.1051	100.86	99.8332	97.4853
						334	84.4849	99.6107	101.542	97.7051
						335	85.5587	99.0635	104.985	98.8745
						336	87.4665	99.1805	107.084	98.823
						337	85.664	98.1672	105.316	101.561
						338	85.7037	96.6712	101.408	103.344
						339	85.9883	97.8966	100.099	102.674
						340	86.9521	100.89	100.166	100.539
						341	81.9519	100.89	100	98.5198
						342	81.5292	99.2098	97.7322	98.5818
						343	81.8512	99.0506	96.5454	102.354
						344	84.9691	98.7201	98.806	101.441
						345	83.3092	98.7884	99.0282	99.5461
						346	71.9668	98.608	97.9357	100.236
						347	71.3079	99.3747	100.098	100.689
						348	79.6544	100.152	100.895	98.9283
						349	81.6444	100.77	100.504	98.4961
						350	87.2241	99.7818	100.9	99.3415
						351	88.6984	99.5923	101.643	97.3466
						352	89.5034	98.9828	100.159	96.3446
						353	89.5551	98.1977	98.6893	98.3762
						354	90.8013	99.0003	100.858	99.5352
						355	90.9318	100.001	99.6691	98.162
						356	90.9236	98.4035	97.4582	98.6972
						357	87.2957	100.114	98.6601	99.815
						358	86.6762	103.522	98.4682	98.4364
						359	88.8441	105.093	96.5627	98.7083
						360	88.0996	102.138	94.2261	99.6378
						361	89.2986	101.144	92.4396	100.29
						362	88.3618	100.594	96.6862	99.9065
						363	87.8777	100.167	100.081	98.2442
						364	87.6714	99.767	99.1613	98.6394
						365	87.2823	99.7715	97.14	98.2697
						366	86.6203	99.5611	93.9198	102.277
						367	88.1556	98.8893	96.0562	101.274
						368	87.7426	101.109	98.0768	98.2882
						369	87.1774	103.36	98.0911	99.2351
						370	85.7725	98.6245	98.3132	98.9575
						371	86.7518	94.5614	98.6046	96.7226
						372	84.5326	95.0922	98.2693	99.242
						373	87.7396	98.8976	99.5961	102.291
						374	91.4206	100.366	100.429	102.529
						375	89.5996	102.113	99.8371	102.723
						376	89.0987	101.82	100.217	100.633
						377	88.0937	104.299	99.0173	97.5224
						378	88.3692	104.445	97.0382	96.6418
						379	84.8464	104.993	98.1535	98.7404
						380	83.4545	103.833	96.4863	97.1942
						381	86.7169	99.1993	94.2689	97.2066
						382	88.4304	95.7804	95.392	98.4146
						383	84.3782	96.8376	98.6974	98.582
						384	80.8645	98.2281	99.794	100.274
						385	81.9102	99.9334	97.7486	99.2116
						386	86.8279	101.668	97.5962	98.0044
						387	87.7947	103.952	100.162	100.99
						388	87.4175	107.033	99.2901	101.223
						389	87.8207	105.277	98.0543	99.3144
						390	85.8318	101.513	99.5886	99.6046
						391	87.0811	99.8632	98.8157	101.055
						392	90.1833	101.86	98.3956	98.9071
						393	88.4933	103.513	98.9942	101.424
						394	85.6197	105.335	100.074	101.652
						395	85.8531	104.162	100.473	99.0846
						396	87.2854	104.52	97.8483	97.5454
						397	87.042	104.915	98.3756	100.146
						398	86.7779	106.742	98.1875	100.54
						399	84.895	106.252	97.4228	98.6232
						400	81.2616	105.582	96.5108	96.6041
						401	78.1561	106.444	97.6169	94.2687
						402	69.7007	107.102	97.2346	97.4937
						403	72.1239	106.508	95.7578	100.293
						404	77.5622	104.514	94.2827	110.233
						405	85.4176	105.537	94.8529	106.925
						406	89.408	105.323	95.6307	116.483
						407	92.2833	104.846	95.1054	108.147
						408	93.2506	107.679	96.2595	101.676
						409	89.7749	105.639	97.704	99.6647
						410	87.7795	106.999	96.629	101.819
						411	87.7872	107.463	96.5283	102.715
						412	90.9719	104.504	96.8913	101.643
						413	91.0967	102.008	97.0413	102.923
						414	89.7457	102.871	93.4869	105.459
						415	89.2337	106.257	93.2014	103.763
						416	87.2612	108.669	97.8395	100.239
						417	84.7018	108.618	96.2142	100.069
						418	85.199	106.215	93.689	100.239
						419	84.4985	102.802	96.2783	100.27
						420	84.1786	103.812	97.5188	100.298
						421	83.9089	104.907	96.3006	104.58
						422	85.3623	106.769	95.7233	106.257
						423	84.8923	107.839	98.4851	101.638
						424	84.0838	108.573	97.5613	98.6991
						425	83.9557	108.98	92.9589	98.254
						426	83.8824	112.244	96.8266	97.9481
						427	81.9588	111.075	99.7191	98.6363
						428	82.5233	108.309	98.9409	103.673
						429	82.335	107.254	95.6246	102.282
						430	82.6197	106.872	97.1441	99.6084
						431	82.5595	107.252	99.5539	97.1118
						432	82.1265	108.111	98.5726	93.3093
						433	82.9886	109.976	98.7429	89.3606
						434	84.0433	110.322	97.9711	88.8134
						435	82.5092	107.344	97.4949	95.7161
						436	80.9248	106.426	97.3303	103.699
						437	80.6525	105.847	99.0877	101.845
						438	81.9178	105.885	100.327	98.8905
						439	82.6407	108.138	101.744	99.54
						440	88.9255	110.046	102.538	104.11
						441	95.6089	111.551	100.629	102.978
						442	96.9413	110.448	103.375	103.42
						443	97.8739	108.925	101.014	105.751
						444	98.1002	109.04	96.0536	104.027
						445	98.1631	108.991	97.3684	105.948
						446	93.6732	110.918	99.8619	109.763
						447	90.7779	110.796	98.5995	104.395
						448	87.5723	109.727	101.151	99.8524
						449	87.2927	110.064	104.228	104.245
						450	88.1613	110.218	98.4841	106.492
						451	91.3013	110.822	97.2907	105.474
						452	92.5716	109.364	100.614	106.202
						453	96.4737	108.473	100.796	106.826
						454	101.141	109.815	100.901	105.099
						455	101.758	109.078	101.49	101.042
						456	98.1038	107.332	102.73	97.8339
						457	95.6395	107.949	101.498	100.422
						458	94.4971	107.273	103.119	102.461
						459	97.1132	108.758	100.891	99.4659
						460	91.2311	109.389	98.4792	99.5168
						461	87.2656	110.412	96.7703	101.799
						462	80.012	114.129	95.4585	105.517
						463	73.7772	114.654	97.0534	103.987
						464	71.5605	111.123	96.2291	103.1
						465	74.6604	110.514	94.792	101.203
						466	79.685	110.833	95.7993	99.019
						467	84.7289	111.614	95.6863	102.339
						468	88.2652	111.085	95.4783	106.789
						469	89.0563	110.38	96.8443	107.377
						470	88.056	110.008	98.8821	106.617
						471	88.419	108.87	96.4426	104.565
						472	90.1865	108.732	100.162	104.192
						473	88.5405	110.171	102.299	102.141
						474	86.914	110.264	100.666	101.722
						475	86.7509	108.07	99.2533	103.133
						476	86.3141	108.341	98.7093	103.764
						477	85.7698	108.256	98.3651	102.349
						478	85.5037	106.874	99.0277	100.374
						479	85.9873	105.896	102.912	100.737
						480	86.148	106.18	101.915	99.0169
						481	85.4449	107.968	97.1913	103.929
						482	86.9126	111.193	97.8209	104.426
						483	87.2969	108.802	100.48	101.095
						484	84.8611	105.289	99.58	99.7275
						485	83.001	106.02	97.9898	101.561
						486	83.431	105.442	95.9684	99.4235
						487	84.0434	106.766	98.41	100.686
						488	87.0225	107.856	98.6368	98.9731
						489	86.4865	106.719	98.688	99.6441
						490	84.3117	106.596	100.758	99.9176
						491	83.1276	105.215	96.688	102.038
						492	83.5036	105.6	92.0121	106.839
						493	83.6006	103.638	91.8701	107.258
						494	81.4728	105.366	93.5264	102.983
						495	80.9229	106.409	91.869	100.208
						496	81.8751	106.291	95.5744	99.171
						497	81.5067	106.461	99.3268	97.9083
						498	80.9103	107.508	101.972	100.101
						499	81.7558	106.833	101.47	97.869
						500	84.3148	104.755	98.4029	99.2798
						501	84.8642	104.086	98.0473	102.84
						502	83.5407	103.711	99.2542	104.72
						503	84.3794	103.892	97.7732	101.468
						504	86.0239	104.537	95.8032	98.5665
						505	84.2834	105.343	96.3763	98.007
						506	82.8611	103.796	95.0311	98.173
						507	83.6705	104.032	95.361	97.6392
						508	87.6929	103.764	97.8693	96.9297
						509	86.7583	103.147	98.7968	98.0795
						510	87.2665	101.816	98.5354	97.8592
						511	88.1405	100.038	98.807	98.2704
						512	87.4639	99.5487	98.6779	102.889
						513	84.743	99.5605	100.002	106.223
						514	85.0169	100.254	99.8595	104.816
						515	85.7192	101.817	98.8607	103.923
						516	82.9804	102.65	99.8715	99.9915
						517	77.3194	104.764	100.791	93.925
						518	79.4867	103.263	98.1286	91.6744
						519	84.0371	103.6	99.0975	91.9995
						520	84.4525	104.241	101.705	96.7502
						521	86.0276	104.022	99.4819	99.8237
						522	84.6434	104.23	95.5719	98.5277
						523	84.5191	104.244	97.1925	97.5914
						524	86.151	104.995	98.5464	99.4859
						525	90.4796	104.976	96.1397	101.868
						526	89.609	105.619	96.5137	100.738
						527	89.8669	106.184	97.8119	101.391
						528	93.2443	106.615	96.9351	101.476
						529	93.1798	105.884	94.9548	103.767
						530	93.3479	103.857	94.6107	105.982
						531	97.0238	101.609	97.1292	105.288
						532	95.8753	102.15	95.2777	102.081
						533	94.5036	103.295	94.6863	100.156
						534	91.6976	105.129	94.9193	106.015
						535	93.1616	106.588	95.9374	99.5943
						536	94.8433	105.43	96.1424	94.3869
						537	95.3972	105.285	97.1206	90.4763
						538	89.7796	104.897	98.1944	91.3576
						539	89.1921	103.531	97.3604	94.9661
						540	83.9466	104.422	98.3042	99.8117
						541	73.3138	104.527	99.031	102.624
						542	76.4054	105.95	100.58	107.688
						543	83.5658	105.467	100.796	110.284
						544	83.4371	105.272	100.296	107.853
						545	88.1461	105.29	99.6954	107.201
						546	90.5914	104.381	99.7516	109.163
						547	92.3804	104.762	100.065	107.008
						548	93.1788	103.343	100.581	106.565
						549	94.6205	103.065	98.9145	104.575
						550	94.4843	102.058	98.7435	103.262
						551	95.4167	100.508	101.126	104.928
						552	95.5908	100.112	100.066	104.085
						553	95.315	101.273	98.5885	102.294
						554	92.2101	102.605	98.6263	100.503
						555	93.3804	102.346	99.6387	100.989
						556	89.914	99.449	99.5214	98.1592
						557	88.9602	97.7837	98.4579	96.0308
						558	89.0849	99.5351	99.677	103.413
						559	89.1705	100.57	98.3823	103.477
						560	90.5549	100.886	95.7483	99.8623
						561	89.0435	102.518	95.3562	101.1
						562	89.9782	103.296	98.2516	102.194
						563	87.3168	103.087	99.6809	103.286
						564	87.7507	103.98	99.776	104.488
						565	87.657	102.897	97.224	104.628
						566	87.4986	102.072	95.4539	104.651
						567	90.6042	97.3616	96.675	104.677
						568	90.5254	96.0824	95.8952	106.468
						569	88.5566	96.3504	92.8274	106.33
						570	86.6473	98.122	91.6876	100.411
						571	89.5786	98.1014	94.4267	99.3479
						572	88.9274	100.813	96.3128	104.642
						573	87.2354	103.99	95.7731	103.142
						574	88.1313	104.652	96.8624	98.8404
						575	88.5671	105.594	98.3219	100.023
						576	88.8993	107.692	102.26	102.147
						577	90.8684	107.933	100.901	102.672
						578	91.0599	109.178	98.5157	104.747
						579	89.8038	108.189	103.143	102.634
						580	87.1151	105.698	100.779	102.309
						581	84.2896	105.512	94.542	105.304
						582	84.9311	106.482	93.0569	109.734
						583	84.1006	104.319	94.197	107.963
						584	85.3191	103.37	95.7451	104.612
						585	85.9029	103.293	96.7193	103.16
						586	89.0186	104.126	96.8809	103.885
						587	90.3597	103.941	97.5735	107.501
						588	91.0653	103.041	95.0825	105.634
						589	88.996	104.403	94.3664	101.389
						590	88.0646	103.976	94.1383	101.167
						591	88.437	103.46	91.6919	104.364
						592	85.3703	103.48	91.7716	102.871
						593	84.6127	105.887	91.0951	100.45
						594	87.5407	107.479	92.0964	98.2572
						595	88.9144	104.773	94.2228	100.61
						596	86.4128	105.012	94.103	101.912
						597	86.2998	106.39	94.688	99.7452
						598	87.2741	106.66	95.7872	99.7471
						599	87.8906	107.417	95.2768	98.6044
						600	87.9707	106.646	94.9	96.3496
						601	90.5028	104.272	95.9349	100.491
						602	88.625	103.466	95.9043	98.1328
						603	86.1787	104.435	95.6468	99.7816
						604	84.7045	105.217	97.7652	98.7255
						605	75.2004	105.469	96.8031	99.702
						606	73.4505	107.596	94.9197	98.7845
						607	79.5127	105.209	96.4071	100.236
						608	83.2101	107.098	98.1948	104.435
						609	87.7629	110.825	97.0169	104.338
						610	90.913	109.094	97.421	104.314
						611	94.0298	106.86	97.4754	104.36
						612	91.8346	107.007	95.9619	100.552
						613	92.246	107.523	93.629	97.7661
						614	90.777	101.18	94.1001	98.6393
						615	92.132	100.563	94.458	100.427
						616	94.6051	103.854	91.9085	103.23
						617	91.4921	107.624	93.6097	101.494
						618	89.197	109.616	96.6797	99.9613
						619	88.6348	109.18	102.119	96.8991
						620	87.9853	108.125	101.369	100.493
						621	88.736	107.391	97.9246	102.982
						622	89.6321	105.562	98.0504	103.974
						623	88.8741	105.319	100.597	105.1
						624	87.9209	105.671	102.102	108.484
						625	87.3671	105.394	102.492	108.271
						626	87.7044	104.617	103.811	106.039
						627	89.5022	104.385	98.2045	107.003
						628	89.2331	104.322	95.4629	106.63
						629	88.4132	104.375	92.9322	106.506
						630	89.0973	104.017	88.9161	104.319
						631	87.2924	104.52	93.5884	104.976
						632	86.0593	107.57	99.3957	106.83
						633	85.724	108.15	102.141	108.853
						634	85.3225	103.936		109.13
						635	85.8227	102.998	103.904	107.328
						636	88.4616	106.064	105.735	108.862
						637	86.7677	107.514	114.58	110.73
						638	85.3145	107.375	124.425	110.11
						639	90.0482	108.554	123.46	109.27
						640	96.854	106.337	124.735	107.402
						641	96.3006	104.07	120.102	106.44
						642	95.9636	103.91	118.063	105.789
						643	93.4521	105.12	114.685	109.522
						644	95.3113	106.253	111.126	111.516
						645	96.0705	106.186	112.288	118.668
						646	96.2955	106.56	110.503	118.716
						647	95.8971	107.057	110.977	116.919
						648	89.3813	109.025	116.759	126.184
						649	89.3596	110.715	117.578	121.46
						650	92.9332	111.343	120.799	112.741
						651	94.8329	119.234	124.089	106.477
						652	98.0507	118.572	124.92	101.808
						653		120.576	125.738	102.981
						654	102.218	119.346	123.671	108.015
						655	103.252	117.237	123.484	108.109
						656	109.771	116.613	125.044	104.758
						657	114.579	116.883	129.053	109.744
						658	114.403	115.828	130.31	112.312
						659	109.702	116.41	126.817	111.22
						660	96.4866	117.463	126.715	109.363
						661	89.2608	116.263	126.325	101.698
						662	86.3821	115.151	122.545	102.439
						663	88.5243	115.103	123.75	107.34
						664	82.6158	115.891	123.884	107.057
						665	83.1862	116.502	122.551	107.375
						666	84.8499	117.426	123.778	109.914
						667	89.6621	115.637	121.274	113.657
						668	91.7654	114.527	121.588	111.151
						669	92.8788	115.385	121.014	113.405
						670	94.6669	115.09	126.986	114.817
						671	94.3917	115.099	125.862	110.718
						672	96.2941	113.581	123.337	111.842
						673	95.0562	110.672	121.833	113.64
						674	95.5516	109.309	123.583	115.824
						675	96.2861	112.774	119.886	115.641
						676	97.7069	113.91	120.814	112.504
						677	99.4887	114.861	119.526	110.437
						678	99.3285	115.33	121.526	107.426
						679	97.8641	114.827	115.904	110.14
						680	96.3182	116.269	119.081	112.81
						681	95.1223	116.677	118.698	111.607
						682	93.7168	114.324	120.334	112.69
						683	95.2674	112.688	117.999	111.243
						684	95.4123	111.609	114.947	111.863
						685	99.1758	112.995	116.863	110.839
						686	96.0596	114.4	116.839	113.397
						687	96.6423	117.974	114.408	116.012
						688	98.2833	118.812	115.381	115.561
						689	96.3347	119.269	115.734	116.851
						690	93.4113	118.044	116.543	114.207
						691	95.4374	118.224	116.229	110.427
						692	95.0068	118.606	115.246	112.599
						693	95.5009	118.588	116.543	108.761
						694	95.3662	114.171	119.239	107.523
						695	93.1102	114.223	123.223	111.805
						696	89.6162	118.745	123.195	113.759
						697	91.638	120.106	120.586	115.906
						698	92.837	123.201	118.957	113.032
						699	93.4215	122.161	121.808	113.98
						700	87.0609	119.599	117.811	114.478
						701	82.2692	119.716	113.623	111.453
						702	84.1619	117.739	115.915	110.497
						703	86.439	113.018	121.954	113.025
						704	90.1275	113.517	123.459	113.379
						705	91.8406	111.998	121.093	112.969
						706	93.2797	111.798	122.327	112.4
						707	93.5922	111.7	122.483	111.668
						708	97.3171	112.915	119.54	111.251
						709	95.4501	115.09	121.314	110.507
						710	92.9709	112.295	124.732	110.379
						711	95.1533	106.067	122.26	110.743
						712	97.8645	108.643	120.463	113.102
						713	95.8896	111.192	121.035	109.151
						714	95.519	112.757	119.705	108.37
						715	97.0096	114.496	113.48	113.224
						716	98.5982	114.693	116.501	113.623
						717	98.7396	112.707	120.738	113.421
						718	99.18	113.383	121.674	113.329
						719	98.5029	113.148	122.141	112.356
						720	94.9523	112.793	121.869	111.374
						721	96.0511	114.391	120.548	114.127
						722	94.0673	116.473	121.209	115.667
						723	95.0005	116.83	120.659	115.284
						724	96.3436	114.67	119.487	113.522
						725	96.3882	112.407	118.73	110.754
						726	96.2157	111.798	118.336	112.629
						727	98.6016	110.975	118.321	113.083
						728	100.307	112.479	117.115	117.096
						729	100.643	111.957	115.892	117.195
						730	99.8261	113.61	116.525	114.657
						731	98.9589	113.402	113.335	108.11
						732	96.2785	112.333	113.506	105.249
						733	91.4222	110.779	113.88	113.52
						734	91.6134	113.532	115.909	115.675
						735	94.5838	113.213	117.349	115.552
						736	93.9566	114.189	120.555	113.736
						737	95.368	113.941	119.46	112.125
						738	96.6717	114.449	117.548	116.6
						739	95.981	112.466	118.608	110.56
						740	97.0264	109.84	117.632	113.701
						741	97.5671	109.179	115.831	114.986
						742	96.6383	109.408	115.541	113.694
						743	100.469	108.262	115.849	111.78
						744	100.666	109.179	114.017	113.572
						745	101.268	110.857	116.759	114.62
						746	101.444	112.583	116.049	111.775
						747	99.5915	113.383	117.465	115.232
						748	94.4971	115.563	118.259	116.212
						749	92.5196	116.378	118.072	115.59
						750	97.0969	117.871	116.286	117.421
						751	99.3988	114.432	120.727	116.192
						752	99.202	113.315	123.465	111.547
						753	100.866	114.796	122.242	111.412
						754	103.431	115.176	118.907	110.378
						755	103.38	114.671	118.664	108.366
						756	101.052	114.769	116.677	100.659
						757	98.826	115.375	116.449	104.525
						758	103.544	114.231	117.81	107.131
						759	106.226	117.388	112.429	108.72
						760	105.43	116.419	105.348	110.938
						761	103.309	115.681	106.626	112.976
						762	100.463	114.646	114.315	114.926
						763	100.99	113.111	117.669	113.167
						764	98.6409	112.701	113.89	111.391
						765	98.0853	113.379	115.063	114.175
						766	97.8032	113.243	117.497	111.762
						767	98.0806	113.716	115.113	111.628
						768	97.0965	112.017	114.275	113.115
						769	98.1971	115.286	116.68	117.536
						770	99.3777	114.762	117.265	116.274
						771	99.1935	114.649	114.553	112.628
						772	96.9241	114.026	114.869	115.323
						773	96.6795	114.026	115.096	113.426
						774	97.3905	114.169	114.644	114.755
						775	99.1771	113.754	114.477	109.118
						776	99.305	114.057	114.263	108.929
						777	99.0226	114.424	108.557	113.564
						778	98.2636	113.741	107.439	111.822
						779	100.335	113.834	108.825	107.928
						780	98.595	113.685	111.469	107.897
						781	98.1641	114.321	112.748	115.157
						782	98.8861	114.624	115	114.043
						783	97.4419	114.006	119.119	113.606
						784	98.0454	114.42	118.965	110.703
						785	101.355	112.983	117.362	115.761
						786	99.978	111.46	120.042	113.831
						787	99.8958	114.245	117.783	109.086
						788	100.359	111.058	116.266	112.191
						789	101.929	111.766	118.298	112.075
						790	101.647	111.848	115.428	111.242
						791	99.3796	113.418	114.706	112.547
						792	97.97	116.286	114.79	113.481
						793	98.4863	116.749	116.62	113.278
						794	101.332	117.51	111.72	110.409
						795	101.865	116.626	106.636	108.159
						796	99.6646	112.907	105.878	109.72
						797	101.338	110.002	100.202	108.41
						798	101.419	105.861	101.806	111.484
						799	101.55	106.372	106.799	114.277
						800	102.068	108.252	110.847	113.816
						801	100.588	114.829	114.425	112.141
						802	100.254	122.749	115.485	108.623
						803	99.0266	123.424	114.898	106.344
						804	94.9674	124.045	115.414	102.981
						805	96.4631	123.856	117.285	102.97
						806	98.1223	123.447	117.287	108.68
						807	98.0075	120.457	116.327	113.492
						808	96.8673	121.389	115.567	114.03
						809	97.9123	119.674	115.595	113.835
						810	100.817	118.926	117.747	110.019
						811	100.285	116.402	126.121	110.911
						812	97.23	116.659	120.547	111.162
						813	98.7422	115.025	113.892	110.783
						814	102.557	114.528	113.785	113.287
						815	100.642	113.129	115.951	114.854
						816	100.456	113.933	118.032	114.405
						817	101.669	114.631	121.465	113.363
						818	100.855	113.158	122.841	110.049
						819	104.102	111.323	120.082	112.542
						820	105.215	114.95	116.965	116.485
						821	96.4664	116.572	114.93	114.534
						822	80.8951	118.068	117.254	115.392
						823	78.932	118.567	118.73	119.302
						824	85.2087	112.993	118.655	121.876
						825	97.6143	111.979	126.203	119.826
						826	101.178	108.156	136.657	116.243
						827	107.234	108.365	134.4	117.286
						828	109.579	113.816	130.816	116.502
						829	112.789	116.546	130.497	119.974
						830	113.996	117.243	130.694	119.412
						831	113.968	118.563	125.799	120.334
						832	112.181	117.379	117.41	118.618
						833	106.847	117.224	112.957	118.468
						834	105.013	119.375	113.65	125.003
						835	106.46	120.724	109.47	127.277
						836	102.356	118.506	110.927	125.213
						837	100.679	116.265	112.415	126.213
						838	102.454	116.668	113.567	128.319
						839	113.819	121.151	114.186	129.332
						840	121.205	119.044	116.819	118.869
						841	120.927	116.763	119.481	106.214
						842	122.336	110.544	119.957	101.995
						843	115.073	109.923	123.139	100.915
						844	114.902	113.89	123.723	108.928
						845	89.7248	116.651	124.388	109.867
						846	85.8816	119.973	122.305	111.247
						847	83.2043	119.956	122.757	108.972
						848	84.2429	119.504	121.093	110.549
						849	86.1892	117.711	117.984	116.841
						850	88.3316	116.501	116.171	124.354
						851	89.3057	117.719	117.667	114.255
						852	90.9455	118.463	121.19	108.81
						853	91.6071	118.844	119.592	113.284
						854	92.9956	117.494	116.847	117.177
						855	92.981	116.919	115.957	117.408
						856	96.0084	117.163	116.059	118.117
						857	96.9511	115.622	116.302	117.302
						858	97.9549	114.89	116.569	118.583
						859	101.63	117.601	116.054	121.079
						860	101.891	118.184	115.871	121.468
						861	99.0927	116.599	113.456	118.697
						862	98.5269	115.158	115.1	120.085
						863	97.2077	113.415	118.035	115.354
						864	96.3636	112.243	116.726	115.448
						865	101.084	111.664	115.361	114.374
						866	101.002	113.228	114.28	115.295
						867	102.102	113.136	113.173	118.229
						868	99.856	114.243	114.951	116.975
						869	99.4495	113.868	115.326	110.315
						870	98.6714	111.046	115.485	107.497
						871	98.6022	112.591	114.834	109.811
						872	96.9909	112.96	114.179	116.901
						873	96.1611	106.603	110.266	118.751
						874	95.4423	103.788	100.292	117.392
						875	100.38	107.973	101.394	115.135
						876	99.4849	113.183	109.204	109.127
						877	93.8027	113.846	113.721	112.553
						878	97.6616	111.493	121.016	108.626
						879	86.3473	111.707	118.11	109.803
						880	80.1416	111.749	115.929	112.545
						881	81.4218	108.997	113.879	111.994
						882	84.1415	107.573	114.144	110.185
						883	89.7193	114.708	113.809	112.12
						884	90.9855	117.973	115.153	116.768
						885	92.0467	119.257	114.898	113.199
						886	92.1338	118.9	117.03	113.455
						887	95.4059	117.944	114.722	112.701
						888	96.622	116.545	114.755	111.731
						889	97.5015	118.432	112.424	113.061
						890	99.3894	119.676	114.832	114.692
						891	102.165	119.95	115.335	113.848
						892	100.636	124.271	115.319	114.33
						893	99.4539	121.365	117.413	109.366
						894	101.948	118.493	118.754	112.162
						895	100.403	118.125	116.791	115.2
						896	97.1046	117.663	114.525	112.581
						897	98.5876	112.159	114.797	112.062
						898	99.3982	106.202	115.084	118.048
						899	98.1295	106.025	117.454	115.077
						900	99.6649	114.518	115.3	112.096
						901	99.9	117.058	116.22	108.468
						902	102.352	117.624	113.324	112.48
						903	97.8934	117.17	113.207	115.307
						904	94.4989	119.367	115.068	116.44
						905	92.966	115.564	115.16	115.808
						906	92.6131	114.606	108.115	114.313
						907	94.3851	117.016	107.023	113.813
						908	97.2052	118.333	107.954	115.054
						909	99.3218	119.089	111.963	112.675
						910	99.5166	119.32	115.805	112.425
						911	98.7501	119.73	115.168	113.441
						912	103.004	120.827	114.445	113.553
						913	103.482	119.132	117.04	114.287
						914	101.078	116.022	118.885	114.106
						915	101.078	116.265	119.317	110.638
						916	101.301	114.549	119.853	112.151
						917	101.783	114.644	120.462	113.568
						918	99.7412	112.257	116.736	114.04
						919	102.033	113.045	116.814	113.959
						920	101.191	112.132	116.29	114.04
						921	98.0711	111.177	114.538	116.541
						922	97.0062	110.527	117.273	114.214
						923	98.1683	110.742	116.744	108.56
						924	97.9053	113.202	112.421	110.981
						925	99.8298	115.407	113.039	111.161
						926	99.3396	114.986	114.846	112.696
						927	100.155	113.856	115.183	112.76
						928	96.8386	113.857	112.112	116.764
						929	93.517	112.317	113.586	115.301
						930	98.0096	109.741	114.598	112.884
						931	99.6664	110.389	109.874	115.923
						932	98.3919	113.015	108.835	116.161
						933	99.0124	113.945	113.361	115.369
						934	100.416	112.693	115.194	118.465
						935	103.525	114.972	107.562	117.539
						936	106.333	111.569	103.407	113.817
						937	107.741	107.031	109.569	112.338
						938	106.12	106.707	113.279	114.815
						939	105.15	115.143	114.568	114.921
						940	100.005	110.312	114.06	116.034
						941	98.3815	112.104	116.362	111.958
						942	99.154	116.603	112.212	117.857
						943	99.3483	115.147	112.013	120.01
						944	100.42	115.561	112.473	117.741
						945	103.379	116.003	112.958	111.495
						946	107.589	119.045	112.454	110.917
						947	104.8	118.461	113.806	114.488
						948	103.948	117.885	111.299	111.243
						949	107.171	119.212	106.875	110.972
						950	107.974	118.417	109.355	109.042
						951	107.111	116.776	108.88	109.397
						952	106.668	117.176	100.583	111.891
						953	106.876	116.532	104.382	115.875
						954	105.934	116.612	106.12	114.792
						955	104.044	116.815	109.056	112.096
						956	100.14	118.286	109.182	113.653
						957	103.098	116.817	109.536	113.027
						958	104.039	116.657	111.347	112.125
						959	103.492	114.116	109.843	114.587
						960	107.59	116.389	107.686	115.902
						961	107.784	112.58	108.856	112.437
						962	105.891	108.665	111.858	115.116
						963	102.311	103.439	113.972	118.26
						964	104.066	102.781	114.322	114.019
						965	102.182	108.956	113.338	108.524
						966	102.106	109.018	107.741	109.017
						967	102.311	110.44	108.046	109.633
						968	105.268	111.951	112.112	111.215
						969	107.654	112.874	113.708	117.219
						970	105.455	115.203	111.495	125.745
						971	104.217	115.45	105.239	122.376
						972	103.781	114.717	103.534	112.145
						973	105.493	115.229	106.561	122.192
						974	104.719	113.341	111.394	116.561
						975	103.221	118.136	113.744	125.879
						976	103.753	118.659	112.524	123.726
						977	105.342	118.706	112.013	112.983
						978	108.338	117.858	112.986	108.426
						979	103.904	119.083	113.993	115.128
						980	106.25	119.106	112.696	118.245
						981	107.614	119.995	113.745	113.785
						982	104.783	120.154	110.608	117.793
						983	101.468	117.721	113.532	116.614
						984	103.574	118.21	111.926	116.555
						985	105.074	118.662	110.426	119.422
						986	107.55	117.944	109.027	115.423
						987	109.956	115.897	108.178	116.673
						988	104.065	114.155	108.027	118.654
						989	99.0986	114.403	105.371	119.986
						990	100.964	113.844	106.126	112.771
						991	103.384	113.014	110.225	112.22
						992	103.273	113.039	113.468	114.303
						993	103.243	114.443	112.101	116.421
						994	95.9785	113.275	110.714	115.989
						995	81.0105	113.184	114.083	116.394
						996	86.4595	114.482	113.199	115.5
						997	91.4566	115.226	107.827	112.23
						998	96.7668	112.622	107.892	115.747
						999	100.66	113.506	110.371	114.375
						1000	110.29	114.072	112.195	113.158
						1001	111.372	116.351	114.209	112.085
						1002	108.828	118.034	119.356	121.078
						1003	106.266	119.492	114.047	121.354
						1004	106.919	118.432	110.795	118.668
						1005	107.01	117.224	112.055	118.542
						1006	106.464	118.992	113.26	120.203
						1007	109.643	116.94	120.653	122.267
						1008	109.838	118.49	119.917	121.064
						1009	109.731	118.31	120.633	119.728
						1010	108.918	117.138	118.312	121.977
						1011	107.635	114.678	114.783	120.671
						1012	108.986	114.474	113.706	120.667
						1013	109.579	116.788	116.766	119.213
						1014	109.315	114.771	124.934	121.005
						1015	111.262	115.143	114.035	120.608
						1016	107.477	117.575	122.573	122.915
						1017	105.905	118.425	139.93	132.053
						1018	106.109	120.34	133.631	131.021
						1019	102.504	121.327	131.534	127.241
						1020	103.821	118.403		127.565
						1021	104.007	119.559		127.479
						1022	103.501	117.967		120.481
						1023	112.743	115.478		115.536
						1024	112.513	116.564	108.3	113.085
						1025	116.661	118.221	109.77	111.282
						1026	116.31	114.75	113.092	109.952
						1027	115.584	119.741	108.244	115.166
						1028	112.677	120.942	108.135	116.547
						1029	110.298	121.231	112.645	112.577
						1030	107.928	126.324	117.97	112.357
						1031	106.474	128.744	121.839	116.461
						1032	103.081	125.343	119.926	115.572
						1033	105.391	122.835	122.125	117.331
						1034	107.468	124.41	123.712	117.497
						1035	108.775	123.708	122.663	119.894
						1036	113.194	122.97	119.922	120.26
						1037	118.558	117.221	114.71	117.149
						1038	118.123	115.307	118.31	117.804
						1039	119.554	108.558	116.741	115.834
						1040	122.867	98.7726	117.43	119.034
						1041	122.082	112.37	115.533	117.095
						1042	106.392	111.421	115.989	117.602
						1043	96.0264	123.929	116.925	121.027
						1044	91.4609	124.187	118.288	118.708
						1045	91.1456	127.158	116.594	108.991
						1046	85.3117	128.066	115.252	110.598
						1047	82.7836	125.513	114.269	114.376
						1048	82.6183	121.275	113.724	115.34
						1049	84.9078	119.481	114.577	118.757
						1050	89.5567	121.669	115.17	101.935
						1051	93.5478	126.952	114.944	105.912
						1052	95.3671	115.611	115.042	115.643
						1053	95.8105	107.682	116.601	108.503
						1054	93.4691	110.512	116.6	113.131
						1055	94.4769	108.942	114.206	115.991
						1056	93.1996	108.186	113.747	112.58
						1057	94.3699	111.182	115.672	115.901
						1058	95.0409	113.207	113.696	119.494
						1059	96.0609	115.802	113.096	120.834
						1060	97.008	117.737	115.325	109.35
						1061	99.5491	119.359	115.304	107.056
						1062	98.6066	116.407	111.677	105.31
						1063	97.4039	119.424	112.317	108.123
						1064	96.8238	120.391	115.322	105.098
						1065	97.9567	125.029	114.705	110.687
						1066	99.1411	114.505	114.193	111.887
						1067	99.6456	102.99	114.535	114.881
						1068	96.5051	103.862	115.124	113.435
						1069	95.7717	108.394	116.751	115.457
						1070	95.6498	111.99	114.223	118.488
						1071	96.2954	114.317	115.953	114.55
						1072	97.3827	116.093	116.623	112.585
						1073	97.1194	119.264	114.451	117.404
						1074	93.9942	111.272	109.419	115.15
						1075	94.8067	107.532	101.345	113.437
						1076	96.099	109.794	101.615	111.141
						1077	96.3787	112.886	104.7	111.625
						1078	96.292	114.271	109.324	114.28
						1079	95.0584	116.103	113.563	114.78
						1080	92.7482	117.909	113.519	115.205
						1081	91.5896	120.931	112.354	111.136
						1082	92.6746	121.975	115.312	113.267
						1083	94.1291	123.826	113.702	117.75
						1084	94.1489	122.856	114.536	116.672
						1085	91.3145	120.929	115.938	115.326
						1086	79.7913	117.384	115.508	120.417
						1087	80.0985	114.7	115.45	118.203
						1088	83.8846	112.72	114.874	113.44
						1089	85.1509	116.749	115.371	112.177
						1090	89.4111	119.587	115.153	113.214
						1091	91.062	118.078	116.419	116.463
						1092	95.8455	112.059	115.248	112.365
						1093	96.592	113.631	114.455	108.775
						1094	98.7819	115.531	114.659	103.699
						1095	98.6179	113.809	114.785	101.338
						1096	97.5673	116.146	114.811	102.006
						1097	100.217	118.439	114.382	105.823
						1098	100.207	120.752	113.17	113.045
						1099	98.4921	124.564	110.514	111.663
						1100	97.8274	126.214	110.735	114.296
						1101	98.3058	126.92	111.32	119.696
						1102	99.9897	126.338	110.257	115.074
						1103	99.8199	124.115	112.835	117.376
						1104	99.458	123.469	112.789	116.227
						1105	101.499	123.89	111.309	119.628
						1106	98.9356	124.456	112.086	119.899
						1107	100.045	114.808	112.261	114.886
						1108	97.7319	107.472	112.817	116.194
						1109	94.8913	108.096	108.147	118.281
						1110	96.9557	113.073	107.294	120.081
						1111	98.3697	113.85	103.868	127.177
						1112	97.263	113.637	99.3365	105.36
						1113	98.1535	115.79	100.561	111.547
						1114	99.3316	110.329	105.354	123.148
						1115	98.0927	106.013	110.406	114.665
						1116	98.2891	108.577	112.971	103.468
						1117	98.2948	111.672	113.346	102.649
						1118	96.9527	114.026	114.212	106.181
						1119	96.3496	110.719	112.972	110.423
						1120	93.8868	108.059	108.85	115.332
						1121	96.6149	109.258	106.969	114.43
						1122	95.3397	110.169	108.371	107.201
						1123	97.5876	113.1	111.706	107.644
						1124	98.1318	111.324	110.102	112.135
						1125	98.2198	114.236	109.298	109.771
						1126	102.869	115.095	109.32	108.434
						1127	103.898	115.748	108.805	106.102
						1128	101.937	115.856	111.514	108.94
						1129	97.4194	115.939	112.411	111.476
						1130	92.4577	115.711	113.379	114.671
						1131	92.5563	115.661	114.864	119.972
						1132	92.2395	114.748	110.938	101.899
						1133	91.8742	113.118	110.374	115.381
						1134	94.2599	114.818	112.338	119.029
						1135	97.7551	114.03	109.523	118.772
						1136	98.1397	113.4	104.669	117.032
						1137	97.8573	114.232	105.519	118.765
						1138	98.386	115.333	107.519	120.14
						1139	97.2301	116.648	111.766	119.544
						1140	98.8149	114.658	111.908	114.64
						1141	99.4217	113.401	111.185	111.824
						1142	99.9476	113.647	112.437	112.552
						1143	100.578	116.094	111.139	116.032
						1144	100.675	118.472	109.627	113.45
						1145	99.2868	116.656	110.196	111.821
						1146	97.3762	118.826	109.373	109.944
						1147	96.0019	117.016	109.273	110.295
						1148	95.4262	118.286	111.925	112.888
						1149	95.305	110.188	112.574	111.448
						1150	97.4975	106.572	112.54	109.27
						1151	97.2643	107.432	111.666	109.687
						1152	97.5141	111.31	109.056	113.752
						1153	98.5315	111.811	108.854	110.179
						1154	99.4349	112.231	109.82	108.152
						1155	100.372	112.613	109.278	109.835
						1156	100.095	116.447	110.335	108.237
						1157	97.7155	118.665	112.624	107.226
						1158	97.1035	118.233	111.057	110.509
						1159	99.4938	119.389	108.492	111.744
						1160	100.737	119.108	108.338	108.273
						1161	101.205	116.542	108.808	108.231
						1162	100.182	114.689	108.252	113.241
						1163	97.9931	116.857	105.19	107.309
						1164	83.1252	118.846	99.1733	105.983
						1165	77.8015	118.706	99.5961	110.751
						1166	83.4737	119.443	105.404	112.37
						1167	91.035	120.734	113.205	109.148
						1168	89.6472	120.305	114.844	111.059
						1169	94.8794	116.789	115.343	113.834
						1170	99.6059	112.508	117.342	112.006
						1171	102.051	116.021	116.636	110.568
						1172	103.01	118.049	116.849	110.123
						1173	103.827	117.047	116.13	111.42
						1174	103.378	112.772	114.74	109.138
						1175	106.151	117.888	113.458	111.887
						1176	107.109		114.728	113.027
						1177	104.061		114.753	109.934
						1178	102.704	124.746	113.353	107.518
						1179	100.114	125.41	112.151	113.302
						1180	103.631	128.918	111.04	113.279
						1181	104.215	127.189	112.253	110.953
						1182	104.645	125.269	110.929	110.46
						1183	104.776	125.407	109.69	112.584
						1184	103.827	122.493	111.807	110.145
						1185	102.486	121.92	119.818	113.835
						1186	101.021	120.777	117.788	115.936
						1187	102.636	119.462	114.391	114.378
						1188	101.025	120.026	116.61	116.297
						1189	95.9507	117.882	108.913	113.14
						1190	99.2377	116.246	107.269	110.763
						1191	103.871	117.447	113.911	101.847
						1192	100.543	117.261	113.522	99.6495
						1193	102.39	114.482	115.364	104.181
						1194	98.989	111.269	117.986	108.565
						1195	84.1043	104.047	117.424	117.701
						1196	76.4062	105.886	119.001	121.519
						1197	80.1648	105.41	121.691	113.595
						1198	85.4246	109.383	122.656	127.348
						1199	89.4836	114.333	127.321	120.469
						1200	92.3443	114.951	132.734	118.925
						1201	97.4969	116.777	129.106	124.8
						1202	101.173	116.951	130.639	125.066
						1203	100.149	119.053	133.088	125.08
						1204	101.175	119.74	133.289	125.144
						1205	104.687	119.413	118.276	122.973
						1206	113.391	119.62	107.936	123.717
						1207	113.548	120.465	106.76	123.588
						1208	114.258	120.372	109.524	126.053
						1209	112.29	122.191	108.919	123.178
						1210	112.652	123.632	111.515	120.793
						1211	109.434	122.102	113.43	122.514
						1212	108.198	118.725	114.663	123.019
						1213	106.29	118.364	112.042	127.249
						1214	105.946	121.065	114.097	128.056
						1215	101.84	120.121	112.357	122.349
						1216	102.601	117.407	112.867	120.139
						1217	101.975	115.704	115.185	128.934
						1218	102.43	115.559	118.318	123.147
						1219	106.43	115.677	120.48	121.169
						1220	113.677	117.569	118.235	112.158
						1221	111.02	116.587	117.498	108.202
						1222	112.402	109.384	113.482	111.157
						1223	114.417	107.359	111.413	125.595
						1224	116.344	108.369	112.448	122.525
						1225	102.54	110.983	113.953	111.271
						1226	94.194	110.458	115.187	109.6
						1227	87.8184	116.115	115.676	113.46
						1228	85.248	116.701	113.779	114.263
						1229	84.0795	105.237	113.505	114.511
						1230	85.9623	101.994	111.357	128.557
						1231	86.6144	111	112.609	116.3
						1232	90.2259	116.4	111.583	118.966
						1233	92.7069	118.832	112.675	122.153
						1234	94.6791	120.253	114.733	112.16
						1235	95.7978	112.037	116.664	114.964
						1236	96.1725	120.69	114.918	117.563
						1237	97.4685		113.999	118.844
						1238			114.846	107.37
						1239			114.213	110.914
						1240	96.7446	121.838	113.376	116.509
						1241	98.7396	123.159	114.27	114.942
						1242	99.8166	126.667	113.603	112.625
						1243	97.118	127.831	113.072	111.27
						1244	96.7261	126.781	112.673	111.616
						1245	96.7349	125.125	113.237	114.625
						1246	95.4606	127.941	111.693	120.791
						1247	97.0057	126.876	112.118	114.257
						1248	98.4876	123.358	112.772	111.389
						1249	97.7956	119.465	112.814	111.32
						1250	96.0366	115.789	112.906	105.585
						1251	95.7286	109.497	108.517	105.901
						1252	94.6122	115.018	100.218	115.141
						1253	95.0229	120.052	97.3955	117.69
						1254	93.9548	120.555	99.5146	106.153
						1255	91.7911	117.892	104.183	108.542
						1256	91.2375	114.184	109.227	120.515
						1257	93.3164	113.794	113.366	116.09
						1258	94.8697	109.614	114.311	129.468
						1259	96.7398	115.164	114.876	121.826
						1260	97.7838	116.788	116.251	120.637
						1261	96.8039	114.472	114.657	130.894
						1262	97.895	114.14	113.965	118.645
						1263	96.5393	119.582	113.653	109.595
						1264	91.3421	118.384	113.037	115.051
						1265	93.5688	114.85	113.204	126.952
						1266	94.5144	114.576	113.597	115.799
						1267	93.9786	119.249	112.603	107.973
						1268	95.0283	119.993	112.508	113.437
						1269	95.6475	119.355	113.372	116.18
						1270	93.1275	118.606	113.694	117.233
						1271	94.0881	116.326	114.336	117.053
						1272	97.1797	113.294	111.618	120.044
						1273	100.128	115.581	110.409	119.596
						1274	98.4883	118.023	111.531	119.667
						1275	98.7773	117.276	112.315	118.196
						1276	96.9048	120.309	112.755	119.003
						1277	89.9137	113.502	114.052	124.68
						1278	91.0007	108.845	109.832	130.133
						1279	91.2855	112.885	107.335	114.197
						1280	93.0322	116.004	109.692	109.319
						1281	92.0576	116.453	110.921	113.034
						1282	93.7297	118.377	110.247	127.43
						1283	95.3772	118.877	99.503	131.77
						1284	96.7601	120.46	98.2869	128.803
						1285	99.0111	119.762	105.86	121.872
						1286	96.7207	120.35	110.222	134.481
						1287	95.8674	119.064	111.461	143.597
						1288	98.4901	116.602	113.329	112.475
						1289	99.1885	113.262	113.848	104.336
						1290	92.6269	111.41	114.564	102.817
						1291	79.5974	114.459	114.101	106.12
						1292	81.4868	117.255	112.536	106.233
						1293	82.5614	116.482	111.428	111.632
						1294	85.5826	115.627	110.065	113.622
						1295	89.8306	115.902	110.755	122.733
						1296	92.9535	113.036	111.622	123.224
						1297	101.16	114.003	112.59	127.891
						1298	102.958	113.997	109.439	123.009
						1299	104.684	115.135	109.131	116.894
						1300	100.854	117.559	110.911	112.584
						1301	103.344	117.039	110.274	112.715
						1302	102.276	114.984	111.101	114.497
						1303	103.653	113.688	111.965	113.702
						1304	102.385	101.573	112.272	111.925
						1305	101.109	103.333	109.254	114.096
						1306	103.351	101.686	111.699	113.843
						1307	99.3584	103.934	113.781	117.023
						1308	97.7779	107.765	112.975	115.692
						1309	99.3603	113.719	112.419	113.018
						1310	100.48	118.16	110.039	112.208
						1311	100.792	115.859	99.308	115.661
						1312	104.156	107.752	98.6209	114.698
						1313	101.824	114.952	102.584	112.454
						1314	101.595	111.164	104.418	110.786
						1315	96.9514	105.65	107.463	113.357
						1316	98.0294		110.347	110.854
						1317	100.571		113.912	108.754
						1318	101.429		116.127	110.36
						1319	98.2103	120.096	114.869	112.953
						1320	99.4877	123.065	113.976	111.764
						1321	100.263	124.308	117.174	109.487
						1322	96.5176	120.949	117.22	109.913
						1323	97.7317	121.75	113.537	113.651
						1324	96.8815	118.843	112.915	111.408
						1325	96.7741	118.822	110.778	109.756
						1326	97.9776	118.994	112.022	111.572
						1327	97.7617	116.38	111.435	109.887
						1328	98.1492	115.244	109.195	111.526
						1329	95.5315	115.923	109.173	111.05
						1330	95.5139	115.99	107.332	110.443
						1331	100.337	116.26	108.133	110.276
						1332	101.113	113.894	109.1	112.145
						1333	98.7314	113.641	107.191	108.835
						1334	100.211	113.682	106.13	110.429
						1335	101.463	114.698	107.282	114.614
						1336	99.1286	114.224	108.855	113.82
						1337	99.0497	113.093	109.759	109.891
						1338	100.906	113.119	109.673	110.822
						1339	102.194	112.366	111.001	109.286
						1340	100.269	112.827	110.089	108.492
						1341	98.6524	105.834	109.627	110.661
						1342	100.257	104.948	108.875	111.056
						1343	102.549	111.357	109.013	112.791
						1344	101.206	111.433	112.365	113.325
						1345	99.0491	114.13	111.157	112.342
						1346	101.23	113.991	109.844	114.463
						1347	99.4698	113.773	110.919	114.516
						1348	95.4643	112.989	110.985	112.347
						1349	96.511	114.704	107.599	110.571
						1350	97.7304	113.653	98.9035	110.069
						1351	96.4352	113.927	96.3298	114.051
						1352	96.9313	115.322	102.089	110.556
						1353	98.0661	112.804	105.159	113.622
						1354	96.3283	112.195	107.008	114.328
						1355	98.6063	111.81	108.938	117.319
						1356	102.973	112.612	113.249	118.259
						1357	101.693	113.615	114.799	117.481
						1358	99.1661	112.007	114.295	118.303
						1359	99.8003	111.686	114.022	116.365
						1360	97.1797	111.688	111.323	114.798
						1361	98.1568	112.213	110.04	116.987
						1362	101.095	110.285	110.939	121.542
						1363	96.6588	109.081	112.476	114.806
						1364	96.9922	108.852	110.411	112.496
						1365	98.6807	111.538	109.14	114.304
						1366	97.6283	114.066	109.833	118.735
						1367	99.2752	116.443	108.698	113.81
						1368	98.3251	115.757	108.306	111.183
						1369	97.9452	114.505	106.611	112.539
						1370	97.0534	114.458	105.693	115.107
						1371	95.3064	113.753	108.944	112.032
						1372	93.9263	112.539	108.689	110.323
						1373	95.6527	115.668	107.754	112.83
						1374	97.3664	113.66	107.528	112.232
						1375	101.169	111.802	108.624	109.06
						1376	101.592	109.916	109.575	116.012
						1377	102.662	117.167	107.471	113.778
						1378	99.0793	115.682	107.066	111.684
						1379	94.426	107.17	100.684	108.401
						1380	93.838	107.624	100.063	113.275
						1381	95.4977	114.194	104.644	115.924
						1382	96.4924	116.677	109.237	116.346
						1383	97.189	118.983	109.728	115.691
						1384	99.8385	120.149	119.435	116.71
						1385	100.156	114.71	126.098	117.63
						1386	101.733	108.987	123.586	113.755
						1387	101.332	108.754	119.472	117.806
						1388	101.105	114.036	114.389	117.191
						1389	100.787	118.509	112.514	119.055
						1390	103.493	120.103	109.041	120.668
						1391	103.475	122.884	108.246	119.184
						1392	98.6975	123.709	112.398	114.285
						1393	99.6647	114.912	111.375	119.108
						1394	102.38	111.764	115.047	122.158
						1395	101.955	118.132	113.446	121.634
						1396	99.6558	119.547	117.401	116.845
						1397	100.995	119.079	122.412	118.894
						1398	104.981	118.339	127.835	124.304
						1399	110.733	119.504	131.338	120.357
						1400	108.424	122.77	121.662	117.188
						1401	106.766	124.983	123.687	113.458
						1402	104.159	124.636	126.963	113.575
						1403	108.781	124.033	125.988	117.337
						1404	104.964	123.347	127.929	116.998
						1405	109.026	125.403	117.267	113.863
						1406	104.461	122.907	109.332	117.165
						1407	102.444	125.368	110.928	117.685
						1408	100.759	123.099	109.176	112.286
						1409	102.806	116.985	107.707	106.231
						1410	104.56	112.597	107.07	117.538
						1411	107.762	114.338	109.036	118.295
						1412	108.664	117.776	111.178	97.5206
						1413	110.584	112.965	114.212	104.755
						1414	115.989		116.472	114.406
						1415	118.264	110.118	114.762	125.494
						1416	117.064	117.823	116.033	119.918
						1417	114.611	123.608	115.968	118.101
						1418	108.076	123.111	113.76	118.561
						1419	99.3489	125.09	112.742	119.082
						1420	92.0623	123.992	112.515	110.331
						1421	88.3153	119.117	111.927	119.377
						1422	90.7861	120.3	112.037	125.216
						1423	82.6726	112.482	113.624	108.071
						1424	79.6569	105.646	110.123	108.624
						1425	83.3587	110.136	109.221	109.131
						1426	85.9149	111.19	110.439	131.151
						1427	84.2086	110.65	111.11	121.559
						1428	84.9175	113.123	113.415	114.021
						1429	86.6335	114.024	113.726	116.646
						1430	87.0925	116.939	113.009	123.178
						1431	90.4198	115.364	112.981	118.534
						1432	92.6967	118.291	109.975	125.109
						1433	91.3853	116.891	109.484	125.737
						1434	91.3402	117.023	107.341	128.418
						1435	94.7239	116.999	108.334	133.115
						1436	93.2922	116.398	109.336	126.957
						1437	94.7451	119.432	110.073	113.607
						1438	95.3291	122.891	108.858	110.233
						1439	96.8666	124.704	107.674	115.701
						1440	98.6875	124.668	108.142	118.15
						1441	96.597	124.59	110.713	121.072
						1442	95.8076	121.567	111.211	116.136
						1443	98.8851	111.54	110.611	117.309
						1444	100.847	106.242	109.343	127.405
						1445	96.2693	104.993	110.228	122.09
						1446	96.6326	107.967	110.125	119.257
						1447	95.9119	107.977	110.233	118.032
						1448	95.4153	111.499	109.624	120.679
						1449	95.8841	116.66	109.462	119.278
						1450	97.907	119.663	108.12	116.094
						1451	98.329	119.341	108.728	117.211
						1452	98.5779	113.576	108.217	116.952
						1453	98.8363	115.402	108.41	115.519
						1454	99.7059	116.982	107.95	119.758
						1455	99.533	111.972	107.779	117.828
						1456	97.3353	111.186	106.789	112.475
						1457	98.661	111.849	106.956	107.538
						1458	100.203	113.776	108.103	117.037
						1459	99.3147	113.779	109.306	118.614
						1460	99.7058	115.166	110.246	119.027
						1461	98.8602	117.107	110.445	125.989
						1462	99.0908	119.379	109.921	128.904
						1463	98.0144	118.035	111.139	136.985
						1464	91.6365	116.616	112.921	133.46
						1465	90.8995	115.757	111.712	118.2
						1466	88.5785	116.466	111.182	100.996
						1467	81.9404	115.498	109.842	105.104
						1468	87.1302	117.245	108.932	113.919
						1469	90.2033	117.424	106.796	118.518
						1470	93.5083	118.836	99.3413	114.392
						1471	94.34	117.995	98.5499	115.315
						1472	96.8967	117.185	105.094	118.439
						1473	98.809	115.194	108.328	127
						1474	103.606	117.198	108.557	132.135
						1475	101.882	113.695	108.487	138.041
						1476	105.082	101.848	109.373	144.413
						1477	103.346	99.9407	112.028	139.949
						1478	101.628	109.712	111.674	110.691
						1479	105.018	110.57	113.119	101.987
						1480	82.3222	115.869	113.046	112.024
						1481			114.49	109.909
						1482	106.334		113.028	114.912
						1483		120.814	109.863	116.432
						1484		121.666	111.682	120.152
						1485	101.58	124.85	113.153	118.624
						1486		125.279	112.65	120.491
						1487	101.992	126.923	110.588	116.665
						1488	97.9568	122.86	113.136	115.056
						1489	97.3545	118.131	112.132	114.329
						1490	100.577	116.197	110.364	115.711
						1491	100.647	108.652	113.346	115.601
						1492	99.8542	109.741	114.589	116.826
						1493	102.417	109.805	112.871	117.515
						1494	105.022	103.807	110.372	122.082
						1495	103.86	106.01	108.942	122.559
						1496	100.319	111.203	112.25	119.009
						1497	100.743	111.481	111.394	115.322
						1498	102.218	117.587	110.916	116.514
						1499	88.9718	119.502	102.708	116.906
						1500	98.2595	116.902	97.174	115.662
						1501	98.9616	117.209	102.846	116.797
						1502	95.6577	108.862	105.859	116.792
						1503	94.7415	105.779	109.533	115.075
						1504	95.4709	111.325	110.695	114.497
						1505	97.5099	116.091	111.159	115.879
						1506	97.7784	118.912	111.189	117.007
						1507	97.3453	114.022	110.83	108.506
						1508	99.0957	110.145	112.168	109.174
						1509	100.353	110.146	110.562	112.575
						1510	98.5185	112.191	109.419	111.633
						1511	101.131	115.885	110.254	108.842
						1512	100.769	114.862	111.267	108.205
						1513	98.6839	111.413	112.386	114.836
						1514	96.9028	111.607	110.001	123.497
						1515	101.191	113.087	107.361	120.137
						1516	100.947	113.675	107.593	115.04
						1517	99.0778	115.645	107.675	111.693
						1518	98.2469	115.747	107.451	114.155
						1519	96.127	118.499	107.724	116.603
						1520	98.4645	118.868	108.271	115.891
						1521	99.8904	119.502	107.688	113.809
						1522	99.1475	117.134	109.176	114.011
						1523	99.2347	109.879	110.532	113.994
						1524	101.6	104.19	109.126	113.307
						1525	100.266	108.451	108.229	114.802
						1526		112.088	107.42	117.42
						1527		113.512	108.279	111.935
						1528	103.491	107.135	108.371	114.456
						1529	102.175	113.342	109.542	119.437
						1530	99.6713	119.695	109.363	117.838
						1531	97.6773	113.697	110.798	121.96
						1532	96.9853	114.573	111.383	120.301
						1533	97.2168	115.601	109.493	115.114
						1534	95.6174	113.92	108.043	114.721
						1535	95.5136	113.696	109.454	114.867
						1536	97.7665	122.005	109.189	110.878
						1537	97.3539		107.222	111.417
						1538	99.8196		107.356	113.535
						1539	101.132		108.135	114.407
						1540	100.34	129.244	107.448	115.068
						1541	99.4005	125.672	108.199	114.526
						1542	98.3738	123.374	109.935	115.117
						1543	95.3918	124.039	108.292	112.516
						1544	99.2226	122.089	101.625	111.039
						1545	99.6038	122.171	98.3217	113.058
						1546	99.0369	121.619	100.446	114.243
						1547	98.5292	119.135	105.07	113.387
						1548	96.2139	118.31	107.722	112.548
						1549	97.307	117.95	109.364	115.163
						1550	97.4303	111.418	111.251	117.035
						1551	94.7491	107.071	109.719	114.944
						1552	98.2407	109.439	111.8	114.555
						1553	96.0329	109.136	116.931	112.223
						1554	95.2688	105.259	116.68	114.032
						1555	96.9093	100.084	110.013	117.251
						1556	100.169	99.5956	105.201	118.419
						1557	100.364	109.033	102.499	111.962
						1558	102.836	109.348	101.499	119.47
						1559	99.9833	99.7096	105.331	119.621
						1560	86.1839	102.37	106.777	117.025
						1561	80.6203	103.345	107.816	113.466
						1562	83.9381	99.1335	108.237	114.485
						1563	87.2648	112.519	109.628	117.187
						1564	94.4325	119.655	109.687	117.084
						1565	96.489	115.319	109.557	115.732
						1566	96.7697	118.342	109.232	112.778
						1567	101.338	119.275	117.797	113.283
						1568	105.03	121.445	120.212	114.003
						1569	104.093	119.147	116.279	112.564
						1570	102.685	122.046	114.886	113.722
						1571	103.87	116.428	119.695	112.934
						1572	101.449	108.955	113.049	113.889
						1573	103.939	107.374	111.947	112.192
						1574	103.607	109.973	113.521	115.585
						1575	101.612	112.407	114.291	116.371
						1576	103.687	117.086	113.343	114.189
						1577	102.077	120.416	116.74	109.176
						1578	98.8117	121.089	121.358	111.825
						1579	99.8969	121.844	122.45	117.947
						1580	101.448	121.38	121.049	120.849
						1581	100.431	121.553	122.053	116.636
						1582	99.0774	121.615	130.072	115.842
						1583	97.6356	121.267	131.868	120.704
						1584	103.174	120.173	122.484	120.911
						1585	110.775	119.246	117.723	120.35
						1586	111.481	120.383	124.726	120.031
						1587	110.289	119.379	125.857	120.683
						1588	107.764	120.363	119.206	117.898
						1589	108.006	115.998	118.777	117.307
						1590	104.152	113.042	118.693	118.076
						1591	105.434	109.332	119.609	117.681
						1592	100.011	108.883	117.471	118.439
						1593	98.6452	110.847	113.329	122.125
						1594	100.619	113.771	108.786	127.994
						1595	101.816	112.182	110.129	125.282
						1596	101.995	110.508	115.097	119.936
						1597	104.275	113.672	115.286	121.794
						1598	109.303		114.659	127.369
						1599	113.266		116.298	128.56
						1600	111.233		118.161	122.357
						1601	112.927	120.382	117.846	122.357
						1602	116.642	122.184	111.362	126.995
						1603	110.727	127.001	113.194	120.036
						1604	97.9446	118.079	114.034	109.573
						1605	92.6991	117.301	114.307	120.875
						1606	89.2941	113.79	115.828	121.938
						1607	88.8829	113.445	114.022	114.501
						1608	90.4818	116.432	109.945	122.487
						1609	92.1744	118.03	113.769	125.722
						1610	88.605	106.544	112.484	130.464
						1611	90.5584	106.886	112.184	124.226
						1612	95.0862	109.173	108.792	123.886
						1613	96.0695	106.352	110.025	130.6
						1614	96.2903	107.14	111.608	129.041
						1615	98.6018		110.472	121.885
						1616	97.757		108.731	120.044
						1617	92.7863		109.374	112.548
						1618	90.674	120.045	108.337	117.432
						1619	92.425	121.841	108.171	121.106
						1620	92.149	121.992	111.132	129.46
						1621	95.5817	121.285	111.013	128.689
						1622	98.4846	114.535	110.954	115.193
						1623	98.2181	112.515	109.399	120.906
						1624	99.1398	116.407	107.385	134.401
						1625	99.3203	117.431	107.381	144.655
						1626	98.4704	117.098	107.518	135.531
						1627	99.2518	116.519	106.039	112.129
						1628	101.81	119.732	107.558	102.412
						1629	102.285	113.981	109.781	110.653
						1630	100.753	109.374	112.246	112.234
						1631	99.4097	108.084	111.182	114.112
						1632	97.9254	108.131	109.528	111.491
						1633	97.1104	111.678	107.528	114.379
						1634	96.9261	115.116	108.717	120.985
						1635	96.3893	118.632	109.492	123.843
						1636	96.1115	121.583	108.826	122.657
						1637	98.4956	120.153	106.638	118.516
						1638	100.488	120.869	104.615	118.154
						1639	98.0984	120.855	103.634	120.485
						1640	96.37	117.331	105.723	121.569
						1641	97.9481	107.876	106.122	119.752
						1642	98.1189	107.268	106.639	118.829
						1643	96.3413	111.004	105.586	117.882
						1644	93.6837	110.642	106.888	119.927
						1645	96.0829	107.829	109.28	118.934
						1646	96.8818	103.827	110.13	115.727
						1647	94.8056	107.735	108.478	116.841
						1648	94.7706	109.538	107.178	119.996
						1649	95.3198	108.226	109.147	122.124
						1650	95.5839	108.517	110.505	116.64
						1651	95.3862	114.146	108.998	116.217
						1652	96.3342	115.433	105.802	119.993
						1653	99.2226	118.169	107.553	118.879
						1654	98.6187	118.734	107.025	117.856
						1655	95.5113	118.502	108.17	116.826
						1656	95.5486	118.607	109.244	116.67
						1657	96.9287	116.991	110.204	119.326
						1658	95.8678	116.441	109.016	116.602
						1659	93.7515	116.715	109.597	115.169
						1660	96.309	116.754	113.188	117.229
						1661	98.1951	111.517	108.198	117.204
						1662	95.2393		102.495	115.525
						1663	94.5824	96.861	100.017	118.473
						1664	95.0476	105.316	100.255	121.035
						1665	95.5511	114.626	100.895	114.201
						1666	94.4725	119.134	104.994	115.494
						1667	95.5938	123.718	106.369	120.109
						1668	96.8428	110.984	108.667	119.236
						1669	95.5131	115.317	110.693	118.15
						1670	97.6231	110.544	113.516	116.402
						1671	95.6187	110.766	111.638	116.849
						1672	93.4306	108.137	111.619	118.317
						1673	92.6541	107.358	110.641	116.872
						1674	91.03	109.495	110.321	115.861
						1675	91.1424	112.473	111.851	118.666
						1676	91.5243	115.043	110.172	120.842
						1677	90.7237	116.149	107.392	118.716
						1678	93.999	109.987	98.9925	113.514
						1679	92.9842	110.534	99.0118	114.929
						1680	93.4905	110.965	102.627	115.737
						1681	94.4392	113.439	106.328	113.709
						1682	97.2911	112.826	109.284	118.57
						1683	99.6512	111.862	111.745	114.833
						1684	99.9458	111.412	108.38	114.105
						1685	98.802	111.456	108.77	114.239
						1686	97.283	111.803	110.828	116.382
						1687	98.7487	112.856	111.517	118.67
						1688	99.0679	112.021	109.446	118.587
						1689	100.211	111.302	109.527	115.863
						1690	99.778	112.1	109.408	117.449
						1691	98.2145	109.327	104.15	116.705
						1692	93.6867	107.144	105.219	116.632
						1693	90.943	107.265	109.13	118.267
						1694	89.2235	108.411	112.638	119.814
						1695	92.8655	109.279	111.953	120.584
						1696	93.6711	109.01	106.282	114.142
						1697	97.6767	108.947	106.185	113.207
						1698	102.983	108.609	107.476	117.28
						1699	86.2675	112.036	108.624	115.677
						1700	80.0569	109.505	108.496	112.606
						1701	83.6745	112.747	106.975	110.949
						1702	88.1057	108.799	104.694	112.523
						1703	93.2177	108.327	105.386	114.314
						1704	93.5405	110.143	106.107	115.278
						1705	95.9552	111.8	106.053	115.661
						1706	98.8685	112.175	106.404	115.503
						1707	104.804	110.751	107.323	114.615
						1708	105.389	111.512	108.238	116.148
						1709	101.888	113.286	108.255	112.786
						1710	101.483	113.764	110.471	114.727
						1711	102.896	115.975	102.709	115.209
						1712	101.547	117.344	101.659	116.438
						1713	99.7623	115.943	102.981	114.904
						1714	101.212	116.08	104.49	112.314
						1715	100.165	114.983	107.83	115.493
						1716	99.5569	113.137	109.273	117.249
						1717	103.711	114.995	110.368	112.997
						1718	101.357	115.522	111.206	107.774
						1719	100.042	113.671	113.247	99.7849
						1720	101.831	112.504	112.659	95.3174
						1721	98.6007	109.914	114.276	103.134
						1722	95.0353	110.34	112.868	109.707
						1723	94.8709	113.613	111.642	108.539
						1724	96.9463	114.431	107.905	111.784
						1725	96.8935	113.692	106.21	112.911
						1726	95.2421	114.76	105.416	111.2
						1727	95.4586	114.756	104.749	112.387
						1728	97.0785	114.353	107.962	115.149
						1729	95.5404	115.516	113.4	112.398
						1730	95.7511	115.871	112.804	111.628
						1731	94.4249	113.511	111.647	111.949
						1732	97.246	110.906	109.613	111.883
						1733	98.5702	114.723	109.295	108.616
						1734	95.8076	115.593	108.937	110.556
						1735	97.4731	117.036	109.295	110.863
						1736	97.5536	114.59	110.595	110.22
						1737	96.6055	116.45	110.566	109.954
						1738	95.8211	118.62	112.045	115.144
						1739	96.8993	115.154	110.163	113.849
						1740	99.7135	113.112	101.056	109.645
						1741	98.4184	108.165	100.308	114.191
						1742	95.1241	108.368	102.103	115.72
						1743	96.7085	111.159	106.762	113.29
						1744	97.6915	113.64	108.023	106.909
						1745	97.2354		109.481	109.424
						1746	98.284	106.293	110.734	110.056
						1747	97.4756	123.741	111.661	107.76
						1748	96.84	123.697	111.259	108.174
						1749	96.4851	127.65	111.744	111.418
						1750	96.0864	127.94	112.298	109.011
						1751	93.951	127.752	112.293	106.497
						1752	90.9184	127.006	110.897	104.923
						1753	91.767	117.789	108.731	106.817
						1754	93.9299	107.969	105.996	107.886
						1755	94.5423	102.526	104.698	107.404
						1756	94.7304	104.507	106.236	108.852
						1757	96.2021	106.682	106.09	109.111
						1758	96.2929	108.874	109.518	107.604
						1759	97.8358	107.855	111.59	108.671
						1760	99.2679	107.162	108.863	110.335
						1761	99.6316	101.043		108.857
						1762	102.723	99.2219		109.254
						1763	102.045	104.376		108.477
						1764	106.088	106.171		109.706
						1765	109.612	112.798		111.437
						1766	105.516	113.442		107.408
						1767	104.431	112.469		108.923
						1768	102.69	111.927		109.235
						1769	102.968	114.435		108.578
						1770	103.45	117.089		107.669
						1771	103.702	115.562		107.724
						1772		117.179		107.526
						1773				106.812
						1774				111.38
						1775				106.152
						1776				103.018
						1777				106.692
						1778				107.695
						1779				105.004
						1780				104.408
						1781
						1782
						1783
						1784
						1785
						1786
						1787
						1788
						1789
						1790
						1791
						1792
						1793
						1794
						1795
						1796
						1797
						1798
						1799
						1800
						1801
						1802
						1803
						1804
						1805
						1806
						1807
						1808
						1809
						1810
						1811
						1812
						1813
						1814
						1815

## Sheet: Fig S3
	Fig S3	Cortisol during extinction
		Control	Over-activation
	Jedi	0.920273	1.21
	ObiWan	0.98	1.37089
	Referee	0.736	1.00728
	Organa	1.34409	1.77061

## Sheet: Fig S5
	Fig S5A	VS discrimination
		CS-1	CS+	CS-2
	Jedi	4.29	17.02	1.68
	ObiWan	5.67	11.77	3.11
	Referee	6.02	10.23	5.38
	Stretch	0.06	9.42	0.94
	Zealand	4.2	7.6	2
	Corsica	0	3.8	0
	Organa	1.08	5.78	0
	Fig S5B	HR discrimination
		CS-1	CS+	CS-2
	Jedi	-5.35799	63.7597	29.7328
	ObiWan	41.9685	58.7353	15.6277
	Referee	13.3569	31.109	-0.856119
	Stretch	8.51739	38.7651	-25.1919
	Zealand	46.8143	64.3211	12.8214
	Corsica	41.6992	41.9079	-19.8776
	Organa	-17.325	122.559	53.0666
	Fig S5C	MAP discrimination
		CS-1	CS+	CS-2
	Jedi	1.73674	9.83748	-4.17526
	ObiWan	1.45913	7.00598	1.45173
	Referee	-4.0856	7.45991	0.42436
	Stretch	-0.248576	3.16002	-3.71478
	Zealand	0.451348	6.48571	0.00544105
	Corsica	-0.98333	6.155	1.5626
	Organa	8.97448	14.6126	4.59506
	Fig S5D	US+ response
		US+
	Jedi	23.9228
	ObiWan	7.06702
	Referee	17.5707
	Stretch	8.54982
	Zealand	10.4915
	Corsica	5.56529
	Organa	11.6

## Sheet: Fig S6
	Fig S6A	PET VS data
		CS-	CS-			CS+	CS+	CS+	CS+	Probe	Probe			CS-	CS-			CS+	CS+	CS+	CS+	Probe	Probe
		Control	Control	Control	Control	Control	Control	Control	Control	Control	Control	Control	Control	Over-_x000D_activation	Over-_x000D_activation	Over-_x000D_activation	Over-_x000D_activation	Over-_x000D_activation	Over-_x000D_activation	Over-_x000D_activation	Over-_x000D_activation	Over-_x000D_activation	Over-_x000D_activation	Over-_x000D_activation	Over-_x000D_activation
	Organa	2.02	1.73			4.01	3.68	2.99	2.55	2.49	4.14			6.48	2.18			9.93	7.87	4.84	6.18	6.88	8.12
	Referee	0.85	1.45			1.96	1.08	0	0.3	0.6	1.6			2.88	3.18			4.78	2.64	3.34	4.3	2.57	5.27
	Zealand	2.45	0			7.59	6.63	5.67	3.29	6.11	4.68			2.69	1.01			10.46	8.7	6.69	7.64	11.06	5.02
	Stretch	2	0			2.8	1.7	0	0	1	0.9			9.6	0.8			14	9.2	6.6	0.8	10	0.7
	Fig S6B	PET HR data
		CS-	CS-			CS+	CS+	CS+	CS+	Probe	Probe			CS-	CS-			CS+	CS+	CS+	CS+	Probe	Probe
		Control	Control	Control	Control	Control	Control	Control	Control	Control	Control	Control	Control	Over-_x000D_activation	Over-_x000D_activation	Over-_x000D_activation	Over-_x000D_activation	Over-_x000D_activation	Over-_x000D_activation	Over-_x000D_activation	Over-_x000D_activation	Over-_x000D_activation	Over-_x000D_activation	Over-_x000D_activation	Over-_x000D_activation
	Organa	6.42	24.47			48.85	61.5	48.43	23.96	71.25	69.68			38.85	53.07			74.98	59.69	52.07	3.69	63.85	82.4
	Referee	-31.97	3.57			26.26	9.25	-0.26	2.69	8.64	19.63			-19.45	30.48			31.54	21.78	19.95	-28.23	22.22	-6.01
	Zealand	18.2	-14.94			12.63	-7.95	11.21	-8.87	-3.79	-0.66			6.04	46			25.29	-9.11	7.81	-25.49	7.17	-9.31
